# Supplementary material for: Ultraspecific probes for high throughput HLA typing
Source: BMC Genomics. 2009 Feb 20;10:85. doi: 10.1186/1471-2164-10-85 (PMC2661095; doi:10.1186/1471-2164-10-85)
Supplement: Additional file 1 — Additional table 1. Complete listing of the number of candidate probes for each of the individual 889 alleles and distance values. [file 1471-2164-10-85-S1.xls]

## Sheet: Sheet1
Allele	1 away							2 away							3 away							4+ away
	16	17	18	19	20	21	22	16	17	18	19	20	21	22	16	17	18	19	20	21	22	16	17	18	19	20	21	22
B_070201	216	346	425	432	418	397	381	1	8	28	71	116	155	175	0	0	0	2	5	14	31	0	0	0	0	0	0	0
B_070202	221	350	430	438	424	403	384	1	8	28	71	116	155	176	0	0	0	2	5	14	31	0	0	0	0	0	0	0
B_070203	125	172	194	192	192	193	196	1	6	14	33	49	59	61	0	0	0	2	4	8	16	0	0	0	0	0	0	0
B_070204	127	179	203	201	200	200	203	1	7	17	39	57	68	71	0	0	0	2	4	8	16	0	0	0	0	0	0	0
B_0703	222	356	438	439	416	388	365	1	8	28	73	125	169	189	0	0	0	2	5	15	38	0	0	0	0	0	0	0
B_0704	209	343	427	434	410	385	369	1	8	27	71	126	164	176	0	0	0	2	5	18	43	0	0	0	0	0	0	0
B_070501	207	334	414	422	408	391	379	4	15	35	74	114	148	164	0	0	0	5	14	25	43	0	0	0	0	0	0	0
B_070502	130	174	192	186	183	183	185	4	14	28	49	63	73	76	0	0	0	5	13	19	28	0	0	0	0	0	0	0
B_070503	136	180	197	191	188	187	189	4	14	28	48	61	71	74	0	0	0	5	13	19	28	0	0	0	0	0	0	0
B_0706	213	339	415	422	408	387	371	4	15	38	78	117	154	173	0	0	0	5	14	25	43	0	0	0	0	0	0	0
B_0707	217	342	422	431	415	395	380	0	6	26	69	117	158	182	0	0	0	0	2	9	22	0	0	0	0	0	0	0
B_0708	133	184	203	191	179	172	171	1	7	17	42	68	85	86	0	0	0	2	4	8	21	0	0	0	0	0	0	0
B_0709	135	191	222	224	226	223	222	1	4	11	31	48	64	71	0	0	0	2	4	8	16	0	0	0	0	0	0	0
B_0710	157	242	302	304	296	283	277	1	7	18	48	78	107	123	0	0	0	2	4	8	16	0	0	0	0	0	0	0
B_0711	116	167	190	186	187	188	192	1	4	12	33	48	58	60	0	0	0	2	4	8	16	0	0	0	0	0	0	0
B_0712	105	152	181	181	176	176	181	0	4	10	30	52	67	72	0	0	0	0	0	0	4	0	0	0	0	0	0	0
B_0713	112	147	156	146	142	139	139	1	7	17	36	50	60	62	0	0	0	2	4	8	16	0	0	0	0	0	0	0
B_0714	120	167	191	190	188	189	192	0	2	9	29	47	59	65	0	0	0	0	1	3	8	0	0	0	0	0	0	0
B_0715	114	159	179	176	176	173	175	1	7	17	36	51	64	67	0	0	0	2	4	8	16	0	0	0	0	0	0	0
B_0716	133	181	198	183	171	166	165	1	7	23	51	76	86	84	0	0	0	2	5	14	30	0	0	0	0	0	0	0
B_0717	135	227	295	303	298	286	281	1	4	12	40	68	96	111	0	0	0	2	4	8	16	0	0	0	0	0	0	0
B_0718	205	337	425	437	420	398	383	0	5	21	63	113	158	182	0	0	0	0	1	6	19	0	0	0	0	0	0	0
B_0719	104	151	175	168	155	154	159	1	7	16	39	65	70	66	0	0	0	2	4	12	24	0	0	0	0	0	0	0
B_0720	134	183	204	198	192	183	180	1	7	19	44	65	81	86	0	0	0	2	5	11	22	0	0	0	0	0	0	0
B_0721	138	186	208	203	200	199	201	1	7	17	40	59	71	75	0	0	0	2	4	8	16	0	0	0	0	0	0	0
B_0722	135	178	195	190	187	187	190	1	7	17	39	58	70	74	0	0	0	2	4	8	16	0	0	0	0	0	0	0
B_0723	139	188	209	205	204	205	209	1	7	17	39	57	68	71	0	0	0	2	4	8	16	0	0	0	0	0	0	0
B_0724	125	173	195	190	183	173	169	1	7	17	40	63	82	91	0	0	0	2	4	8	16	0	0	0	0	0	0	0
B_0725	117	165	190	184	173	167	168	1	7	18	43	70	84	79	0	0	0	2	4	10	28	0	0	0	0	0	0	0
B_0726	119	162	181	181	181	181	185	1	7	16	33	49	59	61	0	0	0	2	4	8	16	0	0	0	0	0	0	0
B_0727	136	185	202	183	171	160	159	1	8	21	53	79	96	91	0	0	0	2	4	12	31	0	0	0	0	0	0	0
B_0728	114	159	177	171	169	168	171	1	7	19	42	60	72	75	0	0	0	2	4	8	16	0	0	0	0	0	0	0
B_0729	130	170	189	189	192	194	198	1	7	17	34	47	56	58	0	0	0	2	4	8	16	0	0	0	0	0	0	0
B_0730	135	184	206	205	204	205	209	1	7	17	39	57	68	71	0	0	0	2	4	8	16	0	0	0	0	0	0	0
B_0731	116	159	178	172	168	165	167	1	7	17	39	57	68	71	0	0	0	2	4	8	16	0	0	0	0	0	0	0
B_0732	162	256	318	318	302	283	273	4	14	28	58	90	123	137	0	0	0	5	13	19	33	0	0	0	0	0	0	0
B_0733	209	333	410	416	403	387	374	1	8	28	71	114	148	168	0	0	0	2	5	14	28	0	0	0	0	0	0	0
B_0734	106	143	158	157	155	153	156	4	14	26	40	50	58	59	0	0	0	5	13	19	28	0	0	0	0	0	0	0
B_0735	126	171	191	185	183	184	187	1	7	17	40	58	68	74	0	0	0	2	4	8	13	0	0	0	0	0	0	0
B_0736	209	335	411	420	409	388	371	1	8	28	68	109	147	166	0	0	0	2	5	14	31	0	0	0	0	0	0	0
B_0737	132	184	199	181	169	166	167	1	7	23	53	78	85	82	0	0	0	2	5	15	30	0	0	0	0	0	0	0
B_0738	132	182	195	178	165	158	159	1	7	21	51	78	94	92	0	0	0	2	4	9	23	0	0	0	0	0	0	0
B_0739	141	184	202	195	191	189	190	1	8	19	42	61	73	77	0	0	0	2	4	8	16	0	0	0	0	0	0	0
B_0740	159	242	303	310	302	293	290	4	14	30	57	83	106	121	0	0	0	5	13	20	27	0	0	0	0	0	0	0
B_0741	231	363	443	451	438	418	401	1	8	28	71	116	155	176	0	0	0	2	5	14	31	0	0	0	0	0	0	0
B_0742	124	168	189	184	184	185	186	1	7	17	40	57	67	73	0	0	0	2	4	8	15	0	0	0	0	0	0	0
B_0743	109	150	168	167	165	163	166	1	7	16	33	49	59	61	0	0	0	2	4	8	16	0	0	0	0	0	0	0
B_0744	217	352	430	434	415	390	371	1	8	28	73	122	165	186	0	0	0	2	5	14	32	0	0	0	0	0	0	0
B_0745	132	176	189	179	177	174	177	1	8	24	51	68	78	79	0	0	0	2	4	10	20	0	0	0	0	0	0	0
B_0746	221	354	432	439	426	406	389	1	8	28	71	116	155	175	0	0	0	2	5	14	31	0	0	0	0	0	0	0
B_0747	135	178	197	190	183	181	182	1	11	22	44	63	72	74	0	0	0	2	6	13	23	0	0	0	0	0	0	0
B_0748	116	159	180	178	176	175	178	1	7	17	36	54	65	68	0	0	0	2	4	8	16	0	0	0	0	0	0	0
B_0749N	159	250	317	325	319	305	298	1	7	18	48	78	108	125	0	0	0	2	4	8	16	0	0	0	0	0	0	0
B_0750	223	357	432	428	405	376	358	1	8	34	84	135	177	188	0	0	0	2	6	19	46	0	0	0	0	0	0	0
B_0751	118	162	183	184	185	187	192	1	7	16	33	49	59	61	0	0	0	2	4	8	16	0	0	0	0	0	0	0
B_0752	130	177	193	183	179	172	173	1	7	22	49	68	83	85	0	0	0	2	4	8	18	0	0	0	0	0	0	0
B_0753	116	151	166	160	159	164	170	4	14	27	46	56	60	62	0	0	0	5	13	19	25	0	0	0	0	0	0	0
B_0754	127	172	192	181	172	170	171	1	7	17	45	68	80	81	0	0	0	2	4	8	19	0	0	0	0	0	0	0
B_080101	206	326	392	386	355	327	307	4	14	38	82	131	168	176	0	0	0	5	14	27	56	0	0	0	0	0	0	0
B_080102	116	161	181	168	151	144	143	4	13	27	50	72	82	74	0	0	0	5	13	21	41	0	0	0	0	0	0	0
B_080103	126	163	177	161	142	133	130	6	20	36	61	84	95	88	0	0	0	5	13	21	41	0	0	0	0	0	0	0
B_080104	126	169	178	160	141	133	131	4	13	32	59	81	86	78	0	0	0	5	14	27	47	0	0	0	0	0	0	0
B_0802	216	335	397	388	356	324	303	4	15	43	91	142	183	192	0	0	0	5	14	27	56	0	0	0	0	0	0	0
B_0803	116	155	164	144	124	115	115	4	13	31	59	82	91	79	0	0	0	5	13	22	43	0	0	0	0	0	0	0
B_0804	119	159	178	164	148	137	135	4	13	27	50	70	83	75	0	0	0	5	13	21	41	0	0	0	0	0	0	0
B_0805	121	163	181	167	145	137	134	4	13	27	50	76	85	78	0	0	0	5	13	22	42	0	0	0	0	0	0	0
B_0806	124	164	174	159	149	144	142	4	13	27	48	61	69	70	0	0	0	5	13	19	29	0	0	0	0	0	0	0
B_0807	123	169	188	174	156	148	146	1	6	17	43	71	83	76	0	0	0	2	4	10	29	0	0	0	0	0	0	0
B_0808N	214	336	401	394	358	326	303	4	15	41	87	141	181	187	0	0	0	5	14	28	62	0	0	0	0	0	0	0
B_0809	146	227	281	273	251	234	226	3	12	27	64	99	124	129	0	0	0	3	9	17	35	0	0	0	0	0	0	0
B_0810	127	172	187	170	148	139	136	4	13	27	53	77	87	76	0	0	0	5	13	21	44	0	0	0	0	0	0	0
B_0811	130	178	195	182	165	156	154	4	13	27	50	72	83	73	0	0	0	5	13	21	43	0	0	0	0	0	0	0
B_0812	121	158	175	163	143	136	135	3	11	25	48	73	85	81	0	0	0	3	10	16	32	0	0	0	0	0	0	0
B_0813	119	156	168	158	149	146	146	4	13	26	43	56	63	62	0	0	0	5	13	19	30	0	0	0	0	0	0	0
B_0814	118	165	181	163	146	137	134	1	5	19	49	76	89	83	0	0	0	2	4	10	29	0	0	0	0	0	0	0
B_0815	111	152	167	157	140	133	133	4	13	27	47	68	77	67	0	0	0	5	13	21	41	0	0	0	0	0	0	0
B_0816	120	157	173	161	141	136	138	3	11	26	50	75	85	77	0	0	0	3	10	16	33	0	0	0	0	0	0	0
B_0817	149	234	289	279	257	230	215	4	13	29	65	96	129	137	0	0	0	5	13	21	41	0	0	0	0	0	0	0
B_0818	120	162	178	164	146	138	136	4	13	27	50	72	82	74	0	0	0	5	13	21	41	0	0	0	0	0	0	0
B_0819N	215	338	402	390	357	329	309	4	14	39	89	140	177	185	0	0	0	5	14	27	56	0	0	0	0	0	0	0
B_0820	210	326	386	380	357	333	314	4	14	37	78	118	152	167	0	0	0	5	14	25	45	0	0	0	0	0	0	0
B_0821	129	176	195	182	160	145	139	4	13	27	51	78	95	90	0	0	0	5	13	21	42	0	0	0	0	0	0	0
B_0822	130	178	196	183	166	159	158	4	13	27	50	72	82	74	0	0	0	5	13	21	41	0	0	0	0	0	0	0
B_0823	121	162	172	154	135	128	129	4	13	33	60	82	87	73	0	0	0	5	14	26	49	0	0	0	0	0	0	0
B_0824	135	179	194	179	158	149	144	4	13	28	52	76	87	81	0	0	0	5	13	21	41	0	0	0	0	0	0	0
B_0825	147	196	219	215	205	191	182	4	13	26	44	63	84	93	0	0	0	5	13	19	30	0	0	0	0	0	0	0
B_0826	132	175	192	178	160	152	150	4	13	27	50	72	82	74	0	0	0	5	13	21	41	0	0	0	0	0	0	0
B_0827	121	163	180	164	143	134	133	4	13	27	51	75	86	78	0	0	0	5	13	21	40	0	0	0	0	0	0	0
B_0828	100	147	168	155	138	130	128	1	3	11	35	61	72	64	0	0	0	2	4	10	29	0	0	0	0	0	0	0
B_0829	214	339	408	404	372	342	321	4	14	38	82	132	171	180	0	0	0	5	14	27	56	0	0	0	0	0	0	0
B_0830N	127	170	181	166	148	140	138	4	13	32	55	76	85	77	0	0	0	6	15	24	40	0	0	0	0	0	0	4
B_0831	123	162	175	162	146	138	136	4	14	30	52	72	82	74	0	0	0	5	13	21	41	0	0	0	0	0	0	0
B_0832	165	254	308	295	267	245	232	4	15	35	76	116	143	145	0	0	0	5	13	24	49	0	0	0	0	0	0	0
B_0833	207	323	391	388	353	324	303	4	15	38	81	133	172	181	0	0	0	4	14	26	54	0	0	0	0	0	0	1
B_1301	249	381	447	429	389	354	336	2	10	45	108	171	213	222	0	0	0	4	9	25	50	0	0	0	0	0	1	6
B_130201	258	385	441	414	377	346	329	2	12	52	123	183	217	223	0	0	0	4	9	29	56	0	0	0	0	0	1	6
B_130202	191	233	226	189	169	161	162	2	15	53	103	131	131	117	0	0	0	4	8	26	45	0	0	0	0	0	1	6
B_130203	263	394	452	424	387	353	335	2	12	53	126	187	224	231	0	0	0	4	9	29	56	0	0	0	0	0	1	6
B_130204	181	230	236	200	181	170	171	2	10	39	88	116	123	108	0	0	0	4	8	23	44	0	0	0	0	0	1	6
B_1303	258	390	449	423	381	341	319	2	12	52	124	189	231	242	0	0	0	4	9	29	56	0	0	0	0	0	1	6
B_1304	245	385	457	437	395	363	349	0	8	39	111	182	218	219	0	0	0	0	1	20	55	0	0	0	0	0	0	0
B_1306	163	213	226	200	177	164	164	2	9	34	74	104	115	106	0	0	0	4	8	19	34	0	0	0	0	0	1	6
B_1307N	177	229	238	212	192	182	183	2	9	36	76	105	112	103	0	0	0	4	8	22	37	0	0	0	0	0	1	6
B_1308	259	388	451	428	390	355	335	2	12	52	125	186	223	231	0	0	0	4	9	29	56	0	0	0	0	0	1	6
B_1309	171	219	225	198	183	179	181	2	10	39	79	101	100	89	0	0	0	4	9	25	41	0	0	0	0	0	1	6
B_1310	163	203	216	192	174	165	166	0	5	25	65	95	108	100	0	0	0	0	1	9	28	0	0	0	0	0	0	0
B_1311	210	293	333	312	289	269	263	2	12	45	96	136	162	165	0	0	0	4	8	19	34	0	0	0	0	0	1	6
B_1312	166	224	241	217	196	184	184	2	9	34	74	104	115	107	0	0	0	4	8	19	34	0	0	0	0	0	1	6
B_1313	185	239	264	246	221	203	198	3	14	36	75	110	134	132	0	0	0	3	9	17	38	0	0	0	0	0	0	0
B_1314	175	227	232	193	170	161	162	2	11	41	94	126	131	120	0	0	0	4	8	23	40	0	0	0	0	0	1	6
B_1315	258	385	441	415	379	349	333	2	12	52	123	183	217	223	0	0	0	4	9	29	56	0	0	0	0	0	1	6
B_1316	185	232	234	202	186	180	182	2	11	40	86	111	113	101	0	0	0	4	8	23	40	0	0	0	0	0	1	6
B_1317	168	219	232	207	186	175	176	2	9	34	74	104	115	106	0	0	0	4	8	19	34	0	0	0	0	0	1	6
B_1401	197	315	387	394	377	351	339	0	5	21	64	115	162	184	0	0	0	0	1	6	18	0	0	0	0	0	0	0
B_140201	199	311	382	394	382	358	347	0	5	21	59	105	150	171	0	0	0	0	1	6	18	0	0	0	0	0	0	0
B_140202	162	241	295	302	289	267	261	0	5	16	45	83	123	144	0	0	0	0	0	0	3	0	0	0	0	0	0	0
B_1403	151	226	283	289	284	269	268	0	4	12	42	74	109	127	0	0	0	0	0	0	3	0	0	0	0	0	0	0
B_1404	118	162	180	180	180	176	179	0	4	13	31	49	67	75	0	0	0	0	0	0	3	0	0	0	0	0	0	0
B_1405	143	182	204	211	216	211	206	1	7	16	28	40	56	68	0	0	0	2	4	8	14	0	0	0	0	0	0	0
B_140601	125	152	167	171	172	172	173	0	5	14	26	40	52	63	0	0	0	0	1	3	5	0	0	0	0	0	0	0
B_140602	114	143	163	172	179	182	185	0	4	9	18	29	41	52	0	0	0	0	0	0	1	0	0	0	0	0	0	0
B_1407N	203	324	401	412	395	368	355	0	5	21	64	116	164	187	0	0	0	0	1	6	18	0	0	0	0	0	0	0
B_15010101	246	383	452	442	410	385	377	0	5	33	92	150	184	183	0	0	0	0	5	20	51	0	0	0	0	0	0	0
B_15010102N	246	383	452	442	410	385	377	0	5	33	92	150	184	183	0	0	0	0	5	20	51	0	0	0	0	0	0	0
B_150102	168	225	249	240	223	211	209	0	3	20	50	81	100	100	0	0	0	0	2	10	27	0	0	0	0	0	0	0
B_150103	154	210	237	230	212	197	193	0	3	20	50	82	103	104	0	0	0	0	2	10	27	0	0	0	0	0	0	0
B_150104	139	193	216	208	191	178	174	0	2	17	44	73	91	90	0	0	0	0	2	10	27	0	0	0	0	0	0	0
B_1502	218	354	427	423	395	372	370	0	4	28	81	137	171	166	0	0	0	0	4	17	47	0	0	0	0	0	0	0
B_1503	219	348	414	412	392	372	368	0	3	24	72	117	147	146	0	0	0	0	5	18	44	0	0	0	0	0	0	0
B_1504	243	382	450	435	406	384	378	0	6	34	99	155	184	179	0	0	0	0	4	21	54	0	0	0	0	0	0	0
B_1505	220	346	408	395	365	343	338	0	5	31	88	141	171	168	0	0	0	0	5	20	50	0	0	0	0	0	0	0
B_1506	203	329	393	387	361	340	335	0	4	26	78	127	157	154	0	0	0	0	4	17	46	0	0	0	0	0	0	0
B_1507	223	358	422	409	378	353	344	1	7	32	88	141	171	166	0	0	0	2	8	25	59	0	0	0	0	0	0	0
B_1508	245	383	451	445	412	391	386	0	5	33	88	149	180	180	0	0	0	0	5	20	48	0	0	0	0	0	0	0
B_1509	238	355	415	418	400	381	375	3	13	41	82	122	150	158	0	0	0	3	14	29	49	0	0	0	0	0	0	0
B_1510	228	346	409	413	396	378	373	0	6	30	73	118	147	155	0	0	0	0	5	18	37	0	0	0	0	0	0	0
B_151101	244	379	451	446	414	394	387	0	5	33	87	147	176	178	0	0	0	0	5	21	49	0	0	0	0	0	0	0
B_151102	152	207	232	224	207	198	195	0	3	19	46	78	87	88	0	0	0	0	2	17	33	0	0	0	0	0	0	1
B_151103	142	196	226	226	214	209	209	0	2	15	37	67	81	84	0	0	0	0	1	8	21	0	0	0	0	0	0	0
B_1512	249	390	456	440	407	383	377	0	6	39	105	164	192	186	0	0	0	0	5	25	59	0	0	0	0	0	0	0
B_1513	216	351	424	419	391	367	365	0	4	26	80	137	175	172	0	0	0	0	3	13	41	0	0	0	0	0	0	0
B_1514	255	393	461	450	419	395	388	0	5	35	96	152	183	178	0	0	0	0	6	23	57	0	0	0	0	0	0	0
B_1515	244	380	451	445	414	391	386	0	5	33	88	147	180	178	0	0	0	0	5	20	50	0	0	0	0	0	0	0
B_1516	252	379	440	437	417	400	397	2	14	43	95	136	153	147	0	0	0	0	11	33	60	0	0	0	0	0	0	2
B_15170101	265	375	417	399	379	362	359	2	18	59	123	162	179	178	0	0	0	0	12	36	61	0	0	0	0	0	0	2
B_15170102	265	375	417	399	379	362	359	2	18	59	123	162	179	178	0	0	0	0	12	36	61	0	0	0	0	0	0	2
B_151702	185	212	209	190	180	172	169	2	16	46	83	99	103	106	0	0	0	0	9	26	37	0	0	0	0	0	0	2
B_1518	218	340	406	412	397	380	376	0	3	24	65	108	136	143	0	0	0	0	5	18	37	0	0	0	0	0	0	0
B_1519	249	387	457	444	412	385	377	0	6	39	105	165	197	194	0	0	0	0	5	25	59	0	0	0	0	0	0	0
B_1520	229	366	439	432	405	377	367	0	4	29	85	138	176	177	0	0	0	0	4	17	47	0	0	0	0	0	0	0
B_1521	219	349	420	420	396	374	369	0	4	28	78	131	164	168	0	0	0	0	4	17	41	0	0	0	0	0	0	0
B_1523	216	337	403	408	393	375	371	0	3	22	64	108	140	149	0	0	0	0	4	14	31	0	0	0	0	0	0	0
B_1524	244	380	449	438	406	380	372	0	5	31	91	150	188	189	0	0	0	0	4	16	45	0	0	0	0	0	0	0
B_1525	220	357	428	420	391	366	361	0	4	28	85	140	175	171	0	0	0	0	4	17	48	0	0	0	0	0	0	0
B_1526N	235	374	451	448	417	394	387	0	4	26	81	141	176	174	0	0	0	0	4	18	50	0	0	0	0	0	0	0
B_1527	148	205	232	228	213	201	198	0	2	16	43	72	92	93	0	0	0	0	1	7	23	0	0	0	0	0	0	0
B_1528	216	321	383	377	352	329	323	0	3	24	70	119	150	151	0	0	0	0	2	13	37	0	0	0	0	0	0	0
B_1529	178	279	337	347	334	319	319	0	1	15	43	81	109	117	0	0	0	0	2	8	19	0	0	0	0	0	0	0
B_1530	162	208	224	212	192	178	174	3	13	36	65	92	110	110	0	0	0	3	11	21	39	0	0	0	0	0	0	0
B_1531	136	182	202	193	178	168	170	0	3	21	48	77	93	90	0	0	0	0	2	10	26	0	0	0	0	0	0	0
B_1532	143	198	223	219	205	194	192	0	2	15	41	69	88	88	0	0	0	0	1	7	23	0	0	0	0	0	0	0
B_1533	154	201	217	202	182	167	158	0	3	22	55	87	108	112	0	0	0	0	2	10	27	0	0	0	0	0	0	0
B_1534	154	207	226	215	198	187	186	0	5	25	56	87	106	104	0	0	0	0	1	7	24	0	0	0	0	0	0	0
B_1535	157	213	235	227	209	195	191	1	4	21	50	79	94	91	0	0	0	0	3	15	35	0	0	0	0	0	0	0
B_1536	140	193	215	200	182	166	166	0	3	17	53	86	110	106	0	0	0	0	0	5	23	0	0	0	0	0	0	0
B_1537	137	172	188	193	191	186	187	0	4	17	31	49	63	72	0	0	0	0	2	8	13	0	0	0	0	0	0	0
B_1538	184	285	343	341	317	295	289	0	3	21	61	107	140	147	0	0	0	0	2	10	28	0	0	0	0	0	0	0
B_1539	154	204	221	211	198	188	189	0	3	20	49	75	91	88	0	0	0	0	2	10	27	0	0	0	0	0	0	0
B_1540	155	202	217	207	199	198	204	0	3	20	48	69	77	69	0	0	0	0	2	10	27	0	0	0	0	0	0	0
B_1542	243	367	418	397	373	355	349	2	11	49	112	154	171	164	0	0	0	4	12	34	62	0	0	0	0	0	1	6
B_1543	158	212	235	222	203	187	182	0	4	18	51	84	106	107	0	0	0	0	1	9	27	0	0	0	0	0	0	0
B_1544	119	161	182	181	174	171	175	0	2	15	35	56	66	66	0	0	0	0	1	7	17	0	0	0	0	0	0	0
B_1545	164	219	237	223	205	190	185	1	8	28	60	90	108	105	0	0	0	2	5	15	36	0	0	0	0	0	0	0
B_1546	209	322	391	392	367	338	328	0	2	19	60	108	149	163	0	0	0	0	2	8	22	0	0	0	0	0	0	0
B_1547	136	181	199	192	189	190	195	0	1	12	35	50	58	54	0	0	0	0	2	8	20	0	0	0	0	0	0	0
B_1548	166	211	222	206	184	168	164	3	13	37	68	96	114	112	0	0	0	3	11	21	40	0	0	0	0	0	0	0
B_1549	141	181	190	181	184	189	195	1	5	22	46	50	47	43	0	0	0	0	7	20	27	0	0	0	0	0	0	4
B_1550	146	195	214	203	188	182	185	0	3	20	49	75	86	80	0	0	0	0	2	10	27	0	0	0	0	0	0	0
B_1551	125	169	194	194	181	170	168	0	1	13	33	60	76	76	0	0	0	0	2	10	25	0	0	0	0	0	0	0
B_1552	147	190	213	218	221	223	228	0	1	15	31	46	54	58	0	0	0	0	2	8	14	0	0	0	0	0	0	0
B_1553	192	259	289	283	266	247	240	0	3	23	54	86	113	120	0	0	0	0	2	8	21	0	0	0	0	0	0	0
B_1554	220	353	424	422	397	374	366	0	3	24	73	123	156	158	0	0	0	0	5	18	44	0	0	0	0	0	0	0
B_1555	226	360	426	415	388	365	361	1	7	36	92	145	174	166	0	0	0	2	8	25	59	0	0	0	0	0	0	0
B_1556	157	211	232	222	199	188	186	0	3	20	49	85	102	99	0	0	0	0	2	10	29	0	0	0	0	0	0	0
B_1557	170	234	266	261	246	234	232	0	3	17	47	80	103	105	0	0	0	0	1	6	21	0	0	0	0	0	0	0
B_1558	181	233	253	242	223	208	204	2	13	39	72	102	121	120	0	0	0	2	9	20	40	0	0	0	0	0	0	0
B_1560	161	214	231	218	199	186	183	0	4	26	59	91	107	105	0	0	0	0	2	13	32	0	0	0	0	0	0	0
B_1561	127	174	199	201	196	186	184	0	1	5	20	38	59	67	0	0	0	0	1	3	10	0	0	0	0	0	0	0
B_1562	106	159	186	187	180	171	173	0	0	6	23	42	59	57	0	0	0	0	1	5	17	0	0	0	0	0	0	0
B_1563	165	215	234	222	202	188	184	0	6	26	58	91	111	112	0	0	0	0	2	10	27	0	0	0	0	0	0	0
B_1564	126	171	192	194	189	183	187	0	1	11	26	45	59	58	0	0	0	0	2	8	19	0	0	0	0	0	0	0
B_1565	161	213	231	216	201	190	188	0	3	21	55	83	100	99	0	0	0	0	2	10	27	0	0	0	0	0	0	0
B_1566	247	382	451	445	411	386	377	0	5	33	88	149	183	188	0	0	0	0	5	20	46	0	0	0	0	0	0	0
B_1567	164	213	231	230	224	216	215	2	12	30	53	67	70	66	0	0	0	0	8	23	36	0	0	0	0	0	0	2
B_1568	170	282	348	348	327	298	284	1	4	17	55	98	137	150	0	0	0	2	5	13	30	0	0	0	0	0	0	0
B_1569	124	174	192	190	184	182	186	0	1	11	29	45	53	49	0	0	0	0	2	8	20	0	0	0	0	0	0	0
B_1570	154	209	237	231	214	199	193	0	3	14	40	71	96	104	0	0	0	0	1	5	17	0	0	0	0	0	0	0
B_1571	175	283	346	343	316	290	282	0	3	22	63	111	147	155	0	0	0	0	2	10	28	0	0	0	0	0	0	0
B_1572	147	228	280	291	282	266	262	0	1	12	34	65	92	107	0	0	0	0	2	8	14	0	0	0	0	0	0	0
B_1573	162	215	228	212	192	178	174	2	8	34	66	95	109	109	0	0	0	4	10	23	36	0	0	0	0	0	1	6
B_1574	127	175	193	194	187	179	179	0	1	11	27	46	59	64	0	0	0	0	2	10	17	0	0	0	0	0	0	1
B_1575	156	208	230	220	201	186	183	0	3	20	50	82	102	96	0	0	0	0	2	11	34	0	0	0	0	0	0	0
B_1576	146	195	223	228	220	217	219	0	3	14	33	59	74	82	0	0	0	0	1	5	11	0	0	0	0	0	0	0
B_1577	245	383	447	434	400	372	361	0	8	41	103	162	198	198	0	0	0	0	5	20	52	0	0	0	0	0	0	0
B_1578	146	195	214	202	183	169	165	0	3	20	50	81	100	100	0	0	0	0	2	10	27	0	0	0	0	0	0	0
B_1579N	167	220	240	226	205	191	188	0	7	27	60	92	105	101	0	0	0	2	6	21	41	0	0	0	0	0	0	1
B_1580	128	172	191	197	196	190	189	0	1	11	23	38	51	59	0	0	0	0	2	8	14	0	0	0	0	0	0	0
B_1581	193	291	346	342	315	290	279	0	6	27	68	116	151	161	0	0	0	0	2	10	28	0	0	0	0	0	0	0
B_1582	192	297	358	356	328	304	295	0	3	21	61	110	144	153	0	0	0	0	2	10	28	0	0	0	0	0	0	0
B_1583	238	365	425	401	367	348	346	3	16	52	122	175	196	177	0	0	0	3	13	34	77	0	0	0	0	0	0	0
B_1584	181	283	342	340	318	297	290	0	3	20	61	105	138	146	0	0	0	0	1	7	24	0	0	0	0	0	0	0
B_1585	133	194	224	217	198	184	182	0	2	15	43	75	96	94	0	0	0	0	1	7	24	0	0	0	0	0	0	0
B_1586	170	258	307	302	287	271	266	2	7	31	67	97	118	123	0	0	0	4	9	20	32	0	0	0	0	0	1	6
B_1587	160	214	234	223	204	191	188	0	3	20	51	82	100	99	0	0	0	0	3	12	30	0	0	0	0	0	0	0
B_1588	129	177	202	196	182	170	172	0	3	17	43	73	93	90	0	0	0	0	1	7	23	0	0	0	0	0	0	0
B_1589	167	266	326	322	298	274	273	0	3	18	60	109	146	148	0	0	0	0	0	5	23	0	0	0	0	0	0	0
B_1590	138	177	197	204	199	187	186	0	4	17	31	51	70	77	0	0	0	0	2	8	15	0	0	0	0	0	0	0
B_1591	134	181	201	196	189	181	182	0	1	14	37	55	68	65	0	0	0	0	3	11	26	0	0	0	0	0	0	0
B_1592	187	284	339	329	306	284	277	0	6	27	71	113	141	150	0	0	0	1	5	17	32	0	0	0	0	0	0	1
B_1593	147	228	280	292	287	279	280	0	1	12	33	59	78	88	0	0	0	0	2	8	14	0	0	0	0	0	0	0
B_1594N	170	278	344	342	316	292	285	0	3	16	56	104	141	149	0	0	0	0	2	8	26	0	0	0	0	0	0	0
B_1595	187	279	331	338	321	306	304	2	12	29	59	93	111	117	0	0	0	0	7	20	30	0	0	0	0	0	0	2
B_1596	159	217	247	243	224	208	201	0	3	20	51	85	108	113	0	0	0	0	2	10	27	0	0	0	0	0	0	0
B_1597	150	203	228	224	210	197	191	0	4	19	45	74	95	102	0	0	0	0	2	8	21	0	0	0	0	0	0	0
B_1598	139	188	207	203	195	186	186	0	1	12	33	53	69	70	0	0	0	0	2	8	20	0	0	0	0	0	0	0
B_1599	144	181	198	197	192	185	182	0	4	18	37	57	72	83	0	0	0	0	2	8	13	0	0	0	0	0	0	0
B_180101	222	362	436	429	402	378	368	0	5	32	87	142	173	176	0	0	0	0	5	24	53	0	0	0	0	0	0	0
B_180102	128	189	220	215	207	197	194	0	3	16	42	66	83	84	0	0	0	0	1	9	24	0	0	0	0	0	0	0
B_180103	168	273	334	336	322	301	292	0	3	23	58	94	122	132	0	0	0	0	2	14	29	0	0	0	0	0	0	0
B_1802	213	360	438	429	403	378	369	0	4	28	87	143	177	177	0	0	0	0	4	21	52	0	0	0	0	0	0	0
B_1803	221	362	442	439	413	387	374	0	5	26	77	132	169	180	0	0	0	0	4	19	43	0	0	0	0	0	0	0
B_1804	155	208	230	219	209	202	201	0	3	21	51	76	85	83	0	0	0	0	2	14	29	0	0	0	0	0	0	0
B_1805	140	197	224	218	207	196	193	0	3	22	49	75	89	90	0	0	0	0	2	14	29	0	0	0	0	0	0	0
B_1806	217	357	434	424	397	373	364	0	5	27	85	141	174	177	0	0	0	0	4	21	49	0	0	0	0	0	0	0
B_1807	140	197	217	208	198	194	195	0	3	22	49	74	81	80	0	0	0	0	2	14	27	0	0	0	0	0	0	0
B_1808	135	195	218	208	199	192	193	0	2	20	49	74	85	80	0	0	0	0	1	12	29	0	0	0	0	0	0	0
B_1809	150	204	225	209	198	189	190	0	4	24	59	87	100	96	0	0	0	0	1	12	28	0	0	0	0	0	0	0
B_1810	149	206	230	221	214	209	210	0	3	22	49	72	81	78	0	0	0	0	2	14	29	0	0	0	0	0	0	0
B_1811	139	194	217	207	198	191	191	0	3	22	49	72	81	78	0	0	0	0	2	14	29	0	0	0	0	0	0	0
B_1812	141	197	218	205	196	188	186	0	3	22	53	75	85	83	0	0	0	0	2	14	30	0	0	0	0	0	0	0
B_1813	147	204	226	214	203	196	196	0	4	24	54	80	90	88	0	0	0	0	2	14	29	0	0	0	0	0	0	0
B_1814	138	198	220	209	203	196	196	1	5	24	51	71	78	71	0	0	0	2	5	19	38	0	0	0	0	0	0	0
B_1815	142	197	218	211	205	200	202	0	3	21	46	67	75	71	0	0	0	0	2	14	29	0	0	0	0	0	0	0
B_1817N	223	363	440	431	395	373	368	0	5	32	89	151	179	170	0	0	0	0	5	24	59	0	0	0	0	0	0	0
B_1818	127	183	209	206	202	198	200	0	2	17	40	60	69	66	0	0	0	0	1	11	25	0	0	0	0	0	0	0
B_1819	172	278	340	340	322	304	300	0	3	22	58	99	124	129	0	0	0	0	2	14	30	0	0	0	0	0	0	0
B_1820	140	201	231	224	211	197	191	0	3	22	51	81	99	103	0	0	0	0	2	14	30	0	0	0	0	0	0	0
B_1821	146	203	227	214	207	203	204	0	3	22	52	75	84	81	0	0	0	0	2	14	29	0	0	0	0	0	0	0
B_1822	155	257	313	311	297	282	280	1	6	29	66	103	122	119	0	0	0	0	1	15	36	0	0	0	0	0	0	0
B_1823N	177	280	339	337	322	306	303	0	3	23	60	98	121	125	0	0	0	0	2	14	30	0	0	0	0	0	0	0
B_1824	149	208	234	225	216	209	209	0	3	22	50	74	84	82	0	0	0	0	2	14	29	0	0	0	0	0	0	0
B_1825	180	290	356	360	343	322	313	0	3	22	59	101	129	138	0	0	0	0	2	14	31	0	0	0	0	0	0	0
B_1826	229	361	429	420	391	366	355	3	15	48	102	153	183	186	0	0	0	3	14	35	65	0	0	0	0	0	0	0
B_2701	141	190	209	195	188	180	184	0	5	29	65	89	110	111	0	0	0	0	0	2	10	0	0	0	0	0	0	0
B_2702	205	335	414	419	400	374	359	0	5	30	76	125	173	197	0	0	0	0	1	6	19	0	0	0	0	0	0	0
B_2703	224	358	435	439	418	388	371	0	5	33	82	134	187	214	0	0	0	0	1	6	19	0	0	0	0	0	0	0
B_270401	218	358	438	445	420	392	377	0	5	29	77	133	184	209	0	0	0	0	1	6	19	0	0	0	0	0	0	0
B_270402	138	188	216	213	206	200	203	0	5	18	44	65	84	89	0	0	0	0	2	4	9	0	0	0	0	0	0	0
B_270502	211	343	418	420	398	367	349	0	5	33	82	134	187	214	0	0	0	0	1	6	19	0	0	0	0	0	0	0
B_270503	140	195	217	211	203	191	189	0	4	22	50	73	99	110	0	0	0	0	0	0	3	0	0	0	0	0	0	0
B_270504	142	203	236	235	228	213	208	0	4	22	50	76	108	124	0	0	0	0	0	0	4	0	0	0	0	0	0	0
B_270505	172	275	346	354	343	315	300	0	4	23	59	96	146	176	0	0	0	0	0	0	4	0	0	0	0	0	0	0
B_270506	133	187	214	212	211	201	201	0	4	23	50	70	96	106	0	0	0	0	0	0	3	0	0	0	0	0	0	0
B_270507	149	212	245	241	229	210	204	0	5	25	56	86	121	138	0	0	0	0	0	0	4	0	0	0	0	0	0	0
B_270508	138	198	225	222	220	213	215	0	4	22	48	67	90	99	0	0	0	0	0	0	3	0	0	0	0	0	0	0
B_270509	130	188	212	204	195	181	178	0	4	22	49	73	101	113	0	0	0	0	0	0	4	0	0	0	0	0	0	0
B_270510	187	293	358	362	347	323	313	0	4	26	62	100	144	168	0	0	0	0	0	0	3	0	0	0	0	0	0	0
B_2706	215	356	442	455	431	405	392	0	3	21	63	118	167	190	0	0	0	0	1	6	19	0	0	0	0	0	0	0
B_2707	198	309	368	369	350	326	312	4	16	47	83	119	155	172	0	0	0	5	14	25	40	0	0	0	0	0	0	0
B_2708	208	339	419	421	398	371	355	0	5	30	79	132	181	206	0	0	0	0	1	6	19	0	0	0	0	0	0	0
B_2709	211	344	422	428	405	374	356	0	4	29	74	127	180	207	0	0	0	0	1	6	19	0	0	0	0	0	0	0
B_2710	133	185	208	206	205	198	200	0	4	21	45	62	84	92	0	0	0	0	0	0	3	0	0	0	0	0	0	0
B_2711	212	331	402	406	377	347	328	4	16	44	83	132	176	199	0	0	0	5	14	25	41	0	0	0	0	0	0	0
B_2712	210	340	414	412	385	353	330	0	5	30	79	135	187	214	0	0	0	0	1	6	22	0	0	0	0	0	0	0
B_2713	211	342	416	415	393	362	345	0	6	36	89	142	195	220	0	0	0	0	1	6	20	0	0	0	0	0	0	0
B_2714	152	211	239	235	228	216	211	0	6	28	58	82	106	121	0	0	0	0	0	4	8	0	0	0	0	0	0	0
B_2715	123	172	198	195	186	178	180	0	4	18	43	66	87	94	0	0	0	0	0	0	3	0	0	0	0	0	0	0
B_2716	136	190	211	204	199	187	183	0	4	22	48	69	95	107	0	0	0	0	0	0	5	0	0	0	0	0	0	0
B_2717	141	197	225	222	220	213	213	0	4	22	48	67	90	100	0	0	0	0	0	0	3	0	0	0	0	0	0	0
B_2718	150	213	239	229	221	208	205	0	4	24	58	83	108	111	0	0	0	0	1	5	20	0	0	0	0	0	0	0
B_2719	140	190	211	209	205	197	195	0	5	26	48	65	85	97	0	0	0	0	1	3	5	0	0	0	0	0	0	0
B_2720	135	174	194	192	179	174	176	3	12	30	49	67	77	78	0	0	0	3	11	19	27	0	0	0	0	0	0	0
B_2721	139	184	213	219	212	209	213	0	3	14	29	50	66	74	0	0	0	0	1	3	4	0	0	0	0	0	0	0
B_2723	135	190	208	197	186	181	186	0	4	25	56	83	99	96	0	0	0	0	1	5	17	0	0	0	0	0	0	0
B_2724	139	180	201	201	192	183	181	4	15	32	47	62	77	83	0	0	0	5	13	19	25	0	0	0	0	0	0	0
B_2725	133	191	225	223	206	188	182	0	4	18	45	78	110	125	0	0	0	0	0	0	3	0	0	0	0	0	0	0
B_2726	125	172	194	187	184	183	188	0	4	19	45	64	80	86	0	0	0	0	0	0	3	0	0	0	0	0	0	0
B_2727	132	179	204	204	200	193	195	3	12	30	49	63	83	90	0	0	0	3	9	11	15	0	0	0	0	0	0	0
B_2728	120	170	194	190	186	177	178	0	4	22	48	67	90	99	0	0	0	0	0	0	3	0	0	0	0	0	0	0
B_2729	136	190	211	193	186	176	176	0	5	23	60	82	102	100	0	0	0	0	0	4	19	0	0	0	0	0	0	0
B_2730	134	182	207	208	207	204	205	0	5	23	42	56	71	80	0	0	0	0	1	3	5	0	0	0	0	0	0	0
B_2731	128	175	196	189	181	177	181	0	4	19	46	70	89	96	0	0	0	0	0	0	3	0	0	0	0	0	0	0
B_2732	219	349	419	421	400	369	349	1	8	39	84	132	180	206	0	0	0	2	5	14	29	0	0	0	0	0	0	0
B_2733	128	167	189	187	182	178	179	4	15	33	48	59	70	74	0	0	0	5	13	19	25	0	0	0	0	0	0	0
B_2734	144	189	206	203	198	189	187	1	8	26	44	60	77	84	0	0	0	2	4	8	13	0	0	0	0	0	0	0
B_2735	206	333	407	411	388	357	338	0	7	34	80	132	184	210	0	0	0	0	1	6	19	0	0	0	0	0	0	0
B_2736	193	313	391	395	373	343	326	0	4	26	70	117	163	180	0	0	0	0	1	6	21	0	0	0	0	0	0	0
B_2737	132	182	203	194	188	181	182	0	4	21	51	73	95	104	0	0	0	0	0	0	3	0	0	0	0	0	0	0
B_350101	229	371	447	440	405	370	349	0	5	30	86	148	192	205	0	0	0	0	4	18	46	0	0	0	0	0	0	0
B_350102	135	197	225	213	190	180	180	0	3	17	48	83	98	94	0	0	0	0	1	8	24	0	0	0	0	0	0	0
B_350103	168	271	331	332	310	281	266	0	3	18	54	101	142	160	0	0	0	0	1	8	22	0	0	0	0	0	0	0
B_350104	141	190	203	191	175	168	168	0	6	27	57	87	100	99	0	0	0	0	1	8	22	0	0	0	0	0	0	0
B_350105	131	191	217	208	188	177	177	0	3	17	45	78	95	94	0	0	0	0	1	8	22	0	0	0	0	0	0	0
B_350106	144	202	228	219	201	192	193	0	3	17	45	77	92	90	0	0	0	0	1	8	22	0	0	0	0	0	0	0
B_350201	238	369	439	431	396	361	340	3	17	48	102	157	198	210	0	0	0	3	15	33	63	0	0	0	0	0	0	0
B_350202	142	193	214	208	195	185	185	3	14	33	55	77	92	93	0	0	0	3	12	22	35	0	0	0	0	0	0	0
B_3503	235	374	448	438	400	364	342	0	7	34	93	158	203	217	0	0	0	0	4	18	46	0	0	0	0	0	0	0
B_350401	236	370	440	431	394	358	336	3	15	46	101	159	202	215	0	0	0	3	13	29	58	0	0	0	0	0	0	0
B_350402	151	201	220	208	187	176	175	3	13	34	62	91	106	105	0	0	0	3	10	19	34	0	0	0	0	0	0	0
B_3505	237	374	437	425	394	361	340	1	9	41	101	159	197	203	0	0	0	0	5	23	58	0	0	0	0	0	0	0
B_3506	233	366	436	427	390	354	332	2	15	46	102	161	203	215	0	0	0	2	11	28	58	0	0	0	0	0	0	0
B_3507	242	386	461	453	417	381	359	0	5	32	89	152	197	211	0	0	0	0	4	18	46	0	0	0	0	0	0	0
B_350801	237	381	456	446	408	372	348	0	6	32	91	156	201	216	0	0	0	0	4	18	46	0	0	0	0	0	0	0
B_350802	142	201	224	214	188	175	174	0	5	20	49	86	104	99	0	0	0	0	3	10	28	0	0	0	0	0	0	0
B_350901	227	356	423	412	374	337	314	3	15	46	101	159	202	215	0	0	0	3	13	29	58	0	0	0	0	0	0	0
B_350902	125	170	190	178	158	148	148	3	13	33	60	88	102	100	0	0	0	3	10	19	34	0	0	0	0	0	0	0
B_3510	134	188	213	200	178	167	166	0	3	17	48	82	98	92	0	0	0	0	1	8	27	0	0	0	0	0	0	0
B_3511	232	374	448	443	410	376	356	0	5	29	83	143	186	198	0	0	0	0	4	18	46	0	0	0	0	0	0	0
B_3512	259	391	453	441	405	369	344	3	16	51	108	164	205	220	0	0	0	3	14	32	62	0	0	0	0	0	0	0
B_3513	140	191	214	198	173	161	159	0	5	21	55	92	109	104	0	0	0	0	1	8	27	0	0	0	0	0	0	0
B_351401	135	194	222	215	194	183	181	0	3	16	43	78	95	95	0	0	0	0	1	8	22	0	0	0	0	0	0	0
B_351402	231	380	461	457	420	384	361	0	5	29	84	149	195	210	0	0	0	0	4	18	46	0	0	0	0	0	0	0
B_3515	230	369	443	436	406	380	364	0	5	30	85	142	178	186	0	0	0	0	4	18	46	0	0	0	0	0	0	0
B_3516	143	191	208	194	175	167	167	1	6	24	54	85	95	87	0	0	0	2	4	15	36	0	0	0	0	0	0	0
B_3517	176	272	326	326	308	289	282	1	6	25	60	101	128	137	0	0	0	2	4	15	31	0	0	0	0	0	0	0
B_3518	133	180	199	184	161	150	147	3	14	35	65	96	111	111	0	0	0	3	10	19	34	0	0	0	0	0	0	0
B_3519	130	188	217	214	199	188	188	0	1	11	33	62	82	86	0	0	0	0	1	5	14	0	0	0	0	0	0	0
B_3520	130	183	211	202	186	175	176	0	3	17	45	75	92	88	0	0	0	0	1	8	24	0	0	0	0	0	0	0
B_3521	134	189	212	206	191	184	187	0	3	16	42	72	86	83	0	0	0	0	1	8	22	0	0	0	0	0	0	0
B_3522	159	204	214	198	181	171	169	4	16	40	69	93	103	99	0	0	0	5	14	27	46	0	0	0	0	0	0	0
B_3523	128	181	206	195	178	171	171	0	3	17	47	78	90	87	0	0	0	0	1	9	25	0	0	0	0	0	0	0
B_3524	131	186	211	203	186	178	180	0	3	17	45	77	92	90	0	0	0	0	1	8	22	0	0	0	0	0	0	0
B_3525	104	155	181	183	172	165	168	0	0	7	22	46	61	61	0	0	0	0	1	5	14	0	0	0	0	0	0	0
B_3526	134	184	213	213	201	192	192	0	2	12	33	61	80	90	0	0	0	0	1	5	10	0	0	0	0	0	0	0
B_3527	132	189	215	201	181	171	172	0	3	16	49	84	103	103	0	0	0	0	0	4	16	0	0	0	0	0	0	0
B_3528	154	219	252	239	216	191	177	0	3	20	56	93	123	130	0	0	0	0	1	8	27	0	0	0	0	0	0	0
B_3529	130	186	217	212	195	185	183	0	3	11	35	67	87	91	0	0	0	0	0	3	14	0	0	0	0	0	0	0
B_3530	140	188	202	190	174	167	168	1	7	28	58	88	97	90	0	0	0	0	1	12	31	0	0	0	0	0	0	0
B_3531	236	358	416	402	369	340	318	4	17	54	107	160	195	207	0	0	0	5	15	33	63	0	0	0	0	0	0	0
B_3532	140	186	202	192	177	172	175	0	4	22	51	81	92	90	0	0	0	0	2	11	25	0	0	0	0	0	0	0
B_3533	138	187	208	196	180	179	184	0	5	21	51	81	89	83	0	0	0	0	1	8	22	0	0	0	0	0	0	0
B_3534	141	192	214	203	183	173	173	0	6	23	53	87	103	102	0	0	0	0	1	8	22	0	0	0	0	0	0	0
B_3535	127	186	209	200	185	180	184	0	3	17	44	72	82	76	0	0	0	0	1	8	22	0	0	0	0	0	0	0
B_3536	151	204	230	219	199	190	189	0	5	21	52	87	103	103	0	0	0	0	1	8	22	0	0	0	0	0	0	0
B_3537	140	190	205	187	172	167	169	0	5	24	60	89	96	91	0	0	0	0	1	12	28	0	0	0	0	0	0	0
B_3538	138	195	222	206	175	160	158	0	5	22	59	103	121	111	0	0	0	0	1	10	34	0	0	0	0	0	0	0
B_3539	164	213	227	213	194	184	181	0	7	28	60	92	106	107	0	0	0	0	2	11	26	0	0	0	0	0	0	0
B_3540N	235	384	463	454	410	374	352	0	5	30	89	161	208	213	0	0	0	0	4	18	56	0	0	0	0	0	0	0
B_3541	244	387	461	453	417	381	359	0	5	32	89	152	197	211	0	0	0	0	4	18	46	0	0	0	0	0	0	0
B_3542	217	354	429	424	391	360	343	0	5	27	81	141	182	192	0	0	0	0	4	18	45	0	0	0	0	0	0	0
B_3543	246	388	460	450	410	378	359	0	6	34	93	160	200	211	0	0	0	0	5	21	50	0	0	0	0	0	0	0
B_3544	162	209	225	214	193	183	180	3	14	37	65	95	109	111	0	0	0	3	11	22	37	0	0	0	0	0	0	0
B_3545	148	206	229	216	196	187	186	0	4	21	54	87	100	96	0	0	0	0	2	11	28	0	0	0	0	0	0	0
B_3546	191	304	382	386	355	320	301	0	3	22	61	115	161	181	0	0	0	0	1	8	25	0	0	0	0	0	0	0
B_3547	169	276	344	351	329	302	293	0	1	12	43	87	127	144	0	0	0	0	1	5	14	0	0	0	0	0	0	0
B_3548	128	178	199	189	171	164	165	0	3	17	45	77	90	89	0	0	0	0	1	8	21	0	0	0	0	0	0	0
B_3549	150	247	309	318	302	281	275	0	1	11	37	75	109	123	0	0	0	0	1	5	14	0	0	0	0	0	0	0
B_3550	158	267	334	335	312	287	278	0	3	19	56	102	138	150	0	0	0	0	1	8	22	0	0	0	0	0	0	0
B_3551	188	288	341	337	319	297	287	1	6	25	63	103	132	141	0	0	0	2	5	16	34	0	0	0	0	0	0	0
B_3552	171	272	329	328	306	284	276	0	4	22	60	102	135	146	0	0	0	0	4	11	24	0	0	0	0	0	0	1
B_3553N	168	269	332	329	300	270	259	0	3	19	59	110	149	157	0	0	0	0	1	9	28	0	0	0	0	0	0	0
B_3554	126	180	205	196	178	169	170	0	3	17	45	77	92	90	0	0	0	0	1	8	22	0	0	0	0	0	0	0
B_3555	137	189	212	200	179	169	169	0	5	21	52	87	103	102	0	0	0	0	1	8	22	0	0	0	0	0	0	0
B_3556	138	192	216	199	176	165	165	0	5	20	56	94	114	115	0	0	0	0	0	4	16	0	0	0	0	0	0	0
B_3557	159	256	319	319	296	274	266	0	3	18	54	98	131	142	0	0	0	0	1	8	22	0	0	0	0	0	0	0
B_3558	142	192	202	190	178	172	174	1	7	27	57	83	91	81	0	0	0	0	2	13	34	0	0	0	0	0	0	0
B_3559	158	202	213	199	180	170	167	2	14	38	68	95	106	105	0	0	0	2	9	21	38	0	0	0	0	0	0	0
B_3560	192	292	342	329	305	282	266	2	10	41	88	129	152	166	0	0	0	4	9	25	38	0	0	0	0	0	1	6
B_3561	162	217	233	218	198	188	183	0	5	24	57	90	104	106	0	0	0	0	2	11	26	0	0	0	0	0	0	0
B_3562	138	195	220	208	184	173	170	0	3	19	50	88	103	101	0	0	0	0	1	10	27	0	0	0	0	0	0	0
B_3563	241	387	469	464	430	385	357	0	4	29	84	141	195	214	0	0	0	0	4	15	41	0	0	0	0	0	0	0
B_3564	118	171	197	187	169	160	161	0	3	17	45	77	92	90	0	0	0	0	1	8	22	0	0	0	0	0	0	0
B_3565Q	129	184	214	204	186	177	175	0	5	21	52	84	99	99	0	0	0	0	1	8	23	0	0	0	0	0	0	0
B_3566	155	210	221	205	192	189	191	1	8	30	64	92	99	86	0	0	0	0	2	13	37	0	0	0	0	0	0	0
B_3567	196	308	377	381	355	323	301	0	4	22	60	112	155	180	0	0	0	0	2	11	26	0	0	0	0	0	0	0
B_3568	132	182	204	197	186	182	185	0	3	17	43	70	81	79	0	0	0	0	1	8	21	0	0	0	0	0	0	0
B_3569	133	188	219	210	189	177	173	0	3	11	38	72	93	93	0	0	0	0	0	3	19	0	0	0	0	0	0	0
B_3570	208	319	383	378	346	309	286	0	5	27	72	128	175	198	0	0	0	0	1	8	24	0	0	0	0	0	0	0
B_3571	140	196	220	210	193	185	187	0	3	19	49	79	91	85	0	0	0	0	2	11	28	0	0	0	0	0	0	0
B_3572	138	186	201	187	175	166	167	1	7	28	60	86	97	86	0	0	0	0	2	13	36	0	0	0	0	0	0	0
B_3573	149	200	212	197	178	170	167	0	7	29	62	95	109	110	0	0	0	0	1	8	22	0	0	0	0	0	0	0
B_3574	132	184	210	195	174	164	165	0	5	16	50	86	104	103	0	0	0	0	0	5	18	0	0	0	0	0	0	0
B_3575	139	188	210	200	186	177	175	0	5	21	50	80	95	97	0	0	0	0	1	8	21	0	0	0	0	0	0	0
B_370101	204	342	416	401	365	330	315	0	9	34	100	163	206	205	0	0	0	0	3	18	55	0	0	0	0	0	0	0
B_370102	135	188	208	189	171	156	154	0	7	27	67	99	117	105	0	0	0	0	0	9	35	0	0	0	0	0	0	0
B_370103	119	173	192	177	160	145	142	0	7	29	65	95	114	106	0	0	0	0	1	9	32	0	0	0	0	0	0	0
B_370104	138	239	300	293	271	245	238	0	6	22	67	111	145	144	0	0	0	0	0	8	32	0	0	0	0	0	0	0
B_3702	208	344	416	399	371	335	315	0	6	34	100	159	211	227	0	0	0	0	1	12	39	0	0	0	0	0	0	0
B_3703N	122	176	202	187	170	153	149	0	7	24	62	93	114	107	0	0	0	0	0	8	31	0	0	0	0	0	0	0
B_3704	204	342	416	402	367	333	319	0	9	34	100	163	206	205	0	0	0	0	3	18	55	0	0	0	0	0	0	0
B_3705	134	198	228	212	189	166	158	0	7	25	67	107	135	129	0	0	0	0	0	9	37	0	0	0	0	0	0	0
B_3706	123	177	201	183	163	147	143	0	6	21	60	93	114	106	0	0	0	0	0	7	31	0	0	0	0	0	0	0
B_3707	180	282	346	335	320	291	277	1	9	28	74	111	150	159	0	0	0	2	4	14	36	0	0	0	0	0	0	0
B_3708	124	177	203	187	167	154	153	0	8	26	64	99	116	105	0	0	0	0	0	9	34	0	0	0	0	0	0	0
B_3709	153	251	305	283	248	215	203	1	9	29	81	133	167	163	0	0	0	2	4	16	45	0	0	0	0	0	0	0
B_3710	158	257	313	299	273	246	240	0	7	29	82	131	167	165	0	0	0	0	0	7	31	0	0	0	0	0	0	0
B_3711	118	171	193	179	163	149	147	0	6	26	61	90	108	100	0	0	0	0	1	9	31	0	0	0	0	0	0	0
B_3712	125	169	181	155	133	112	104	3	14	37	76	103	122	113	0	0	0	3	10	22	49	0	0	0	0	0	0	0
B_380101	207	324	387	388	366	333	319	2	12	37	83	132	178	196	0	0	0	2	9	20	36	0	0	0	0	0	0	0
B_380102	126	167	180	171	158	149	148	0	4	18	43	67	80	87	0	0	0	0	5	14	19	0	0	0	0	0	0	2
B_380201	220	337	398	393	368	333	319	2	13	41	94	147	193	208	0	0	0	2	9	22	41	0	0	0	0	0	0	0
B_380202	142	176	184	170	155	140	134	2	12	33	63	89	108	118	0	0	0	2	8	16	24	0	0	0	0	0	0	0
B_3803	139	184	196	180	167	157	156	2	12	28	58	80	93	90	0	0	0	2	8	18	35	0	0	0	0	0	0	0
B_3804	132	172	182	167	149	137	136	2	12	30	59	85	100	102	0	0	0	2	8	16	26	0	0	0	0	0	0	0
B_3805	154	226	273	278	270	249	247	2	11	27	55	83	116	129	0	0	0	2	8	14	21	0	0	0	0	0	0	0
B_3806	134	182	193	176	157	150	151	2	13	33	65	93	104	101	0	0	0	2	8	17	31	0	0	0	0	0	0	0
B_3807	145	194	202	185	163	153	152	2	15	40	73	100	113	111	0	0	0	3	12	22	37	0	0	0	0	0	0	0
B_3808	145	186	198	185	171	161	159	2	12	30	59	84	99	106	0	0	0	2	8	16	24	0	0	0	0	0	0	0
B_3809	133	171	182	171	159	148	145	2	11	27	52	74	91	101	0	0	0	2	8	14	19	0	0	0	0	0	0	0
B_3810	122	149	158	152	145	142	144	2	11	25	44	60	70	76	0	0	0	2	8	14	19	0	0	0	0	0	0	0
B_3811	124	160	172	165	154	148	149	2	11	26	47	66	80	88	0	0	0	2	8	14	19	0	0	0	0	0	0	0
B_3812	160	239	287	284	268	243	238	2	11	28	64	100	137	153	0	0	0	2	8	14	21	0	0	0	0	0	0	0
B_3813	115	158	174	172	158	148	149	2	11	26	42	66	81	85	0	0	0	2	8	16	24	0	0	0	0	0	0	0
B_3814	205	323	391	400	382	349	332	2	12	33	71	116	163	186	0	0	0	2	9	19	33	0	0	0	0	0	0	0
B_3815	137	173	186	173	161	152	152	2	12	30	58	81	95	100	0	0	0	2	8	16	24	0	0	0	0	0	0	0
B_3816	138	176	190	183	174	167	167	2	11	26	47	66	80	88	0	0	0	2	8	14	19	0	0	0	0	0	0	0
B_39010101	208	327	396	402	381	348	331	2	12	33	74	122	169	191	0	0	0	2	9	19	34	0	0	0	0	0	0	0
B_39010102L	208	327	396	402	381	348	331	2	12	33	74	122	169	191	0	0	0	2	9	19	34	0	0	0	0	0	0	0
B_390103	208	324	392	397	376	345	330	2	12	33	74	122	168	189	0	0	0	2	9	19	34	0	0	0	0	0	0	0
B_390104	125	169	192	193	185	176	171	2	11	22	36	52	68	81	0	0	0	2	8	13	17	0	0	0	0	0	0	0
B_390201	209	332	401	401	379	346	333	2	12	33	79	127	175	189	0	0	0	2	9	19	39	0	0	0	0	0	0	0
B_390202	202	327	396	396	371	334	317	2	12	33	79	127	176	191	0	0	0	2	9	19	39	0	0	0	0	0	0	0
B_3903	190	312	378	381	361	327	311	3	14	35	76	121	165	181	0	0	0	4	12	24	43	0	0	0	0	0	0	0
B_3904	215	329	397	408	392	361	345	2	12	33	69	112	157	178	0	0	0	2	9	19	34	0	0	0	0	0	0	0
B_3905	209	327	390	392	370	338	324	2	12	39	84	132	174	190	0	0	0	2	10	24	42	0	0	0	0	0	0	0
B_390601	212	333	395	398	379	347	330	3	14	40	84	121	163	183	0	0	0	2	17	30	44	0	0	0	0	0	0	2
B_390602	205	326	394	395	377	347	332	2	13	34	81	127	169	187	0	0	0	2	8	20	37	0	0	0	0	0	0	0
B_3907	99	136	151	149	144	138	137	0	1	12	27	43	53	59	0	0	0	0	2	8	13	0	0	0	0	0	0	0
B_3908	219	337	392	382	356	324	312	2	14	48	104	154	196	200	0	0	0	2	10	24	52	0	0	0	0	0	0	0
B_3909	196	316	388	400	383	352	336	2	11	28	65	110	157	179	0	0	0	2	8	16	30	0	0	0	0	0	0	0
B_3910	200	323	395	400	375	343	327	2	12	33	74	124	168	183	0	0	0	2	9	20	40	0	0	0	0	0	0	0
B_3911	145	188	198	185	173	164	163	2	13	38	68	90	103	106	0	0	0	2	9	18	29	0	0	0	0	0	0	0
B_3912	117	148	164	165	160	153	149	2	11	22	33	46	59	70	0	0	0	2	8	13	17	0	0	0	0	0	0	0
B_391301	120	163	175	163	150	141	141	2	11	28	53	71	82	79	0	0	0	2	9	18	32	0	0	0	0	0	0	0
B_391302	204	326	387	380	352	316	302	2	13	42	95	145	189	197	0	0	0	2	10	24	49	0	0	0	0	0	0	0
B_3914	127	171	188	184	178	170	166	4	13	24	39	53	67	76	0	0	0	5	13	19	26	0	0	0	0	0	0	0
B_3915	127	171	193	190	181	174	171	0	3	10	29	53	71	85	0	0	0	0	1	3	5	0	0	0	0	0	0	0
B_3916	115	161	184	181	171	163	159	2	10	20	39	56	65	69	0	0	0	2	9	19	28	0	0	0	0	0	0	2
B_3917	139	196	226	224	215	205	198	0	3	14	35	55	70	80	0	0	0	1	7	16	25	0	0	0	0	0	0	0
B_3918	129	167	185	179	164	160	159	2	11	22	43	68	81	89	0	0	0	2	8	13	20	0	0	0	0	0	0	0
B_3919	135	177	195	187	175	167	162	2	13	29	53	75	88	96	0	0	0	2	8	16	25	0	0	0	0	0	0	0
B_3920	119	162	178	166	151	146	147	2	11	27	52	75	85	87	0	0	0	2	8	15	24	0	0	0	0	0	0	0
B_3922	127	170	189	186	175	167	165	2	11	22	39	60	76	85	0	0	0	2	8	13	19	0	0	0	0	0	0	0
B_3923	158	245	298	296	278	250	243	2	12	26	60	94	133	145	0	0	0	2	8	13	24	0	0	0	0	0	0	0
B_3924	209	332	396	399	378	345	327	2	14	38	81	128	167	186	0	0	0	3	11	28	45	0	0	0	0	0	0	1
B_3925N	155	239	292	298	284	257	248	0	6	20	49	83	122	138	0	0	0	1	7	11	18	0	0	0	0	0	1	4
B_3926	128	167	181	174	163	156	153	2	11	24	45	66	81	93	0	0	0	2	8	13	17	0	0	0	0	0	0	0
B_3927	116	153	170	172	165	159	158	2	11	22	35	52	66	76	0	0	0	2	8	13	17	0	0	0	0	0	0	0
B_3928	127	167	185	185	177	169	165	3	12	23	38	54	65	74	0	0	0	2	9	18	25	0	0	0	0	0	0	0
B_3929	130	178	198	194	188	180	176	1	6	14	32	52	68	78	0	0	0	2	4	8	14	0	0	0	0	0	0	0
B_3930	120	149	166	163	155	151	149	2	11	22	38	55	67	78	0	0	0	2	8	13	17	0	0	0	0	0	0	0
B_3931	123	163	185	188	183	175	172	2	11	23	35	50	66	78	0	0	0	2	8	13	17	0	0	0	0	0	0	0
B_3932	135	175	195	193	179	166	159	2	11	22	40	66	88	104	0	0	0	2	8	13	18	0	0	0	0	0	0	0
B_3933	172	264	322	323	307	280	266	2	13	29	68	108	149	172	0	0	0	2	7	14	22	0	0	0	0	0	0	0
B_3934	200	312	379	379	361	334	320	2	13	34	81	126	165	182	0	0	0	2	8	20	37	0	0	0	0	0	0	0
B_3935	128	166	183	183	174	170	168	2	11	21	35	53	65	76	0	0	0	2	8	13	17	0	0	0	0	0	0	0
B_3936	152	227	283	289	274	252	246	2	11	22	49	83	118	136	0	0	0	2	8	13	19	0	0	0	0	0	0	0
B_3937	125	167	178	170	163	156	155	3	13	30	50	65	73	75	0	0	0	4	12	23	34	0	0	0	0	0	0	0
B_3938Q	165	247	302	308	295	271	264	2	11	23	51	84	121	140	0	0	0	2	8	13	19	0	0	0	0	0	0	0
B_3939	124	168	188	182	170	161	161	2	11	22	41	62	79	84	0	0	0	2	8	13	21	0	0	0	0	0	0	0
B_3940N	167	256	315	324	311	283	273	2	11	26	55	89	129	150	0	0	0	2	8	13	19	0	0	0	0	0	0	0
B_3941	155	235	294	301	289	264	256	2	11	23	51	84	122	141	0	0	0	2	8	13	20	0	0	0	0	0	0	0
B_400101	267	397	471	472	446	409	385	3	18	58	107	148	191	206	0	0	0	3	17	34	61	0	0	0	0	0	0	0
B_400102	267	397	471	472	446	409	385	3	18	58	107	148	191	206	0	0	0	3	17	34	61	0	0	0	0	0	0	0
B_400103	196	288	354	357	342	318	305	3	13	37	70	99	133	146	0	0	0	3	11	19	35	0	0	0	0	0	0	0
B_400104	161	213	241	239	233	221	217	3	12	31	53	68	87	88	0	0	0	3	10	16	31	0	0	0	0	0	0	0
B_400105	176	229	252	238	224	209	203	3	13	34	66	83	103	104	0	0	0	3	14	21	37	0	0	0	0	0	0	0
B_400201	234	366	434	425	393	357	335	4	16	51	102	152	197	212	0	0	0	5	15	30	57	0	0	0	0	0	0	0
B_400202	187	282	331	321	301	273	259	4	15	48	87	114	146	156	0	0	0	5	17	29	47	0	0	0	0	0	0	0
B_400203	188	281	331	315	298	278	268	4	15	43	87	114	129	139	0	0	0	5	15	37	52	0	0	0	0	0	0	0
B_4003	227	367	441	434	404	369	348	1	6	35	87	141	187	202	0	0	0	2	6	19	45	0	0	0	0	0	0	0
B_4004	225	362	440	437	401	364	343	3	13	44	93	148	198	216	0	0	0	3	11	22	45	0	0	0	0	0	0	0
B_4005	236	371	439	432	397	353	327	4	16	50	100	153	205	224	0	0	0	5	15	30	57	0	0	0	0	0	0	0
B_40060101	232	361	429	417	386	354	335	3	15	50	107	158	200	215	0	0	0	3	11	26	51	0	0	0	0	0	0	0
B_40060102	232	361	429	417	386	354	335	3	15	50	107	158	200	215	0	0	0	3	11	26	51	0	0	0	0	0	0	0
B_400602	189	281	334	324	306	283	273	3	14	40	82	112	142	152	0	0	0	3	10	20	35	0	0	0	0	0	0	0
B_4007	269	399	472	473	442	407	384	3	18	58	106	152	193	205	0	0	0	3	17	34	63	0	0	0	0	0	0	0
B_4008	233	366	433	428	395	363	344	4	16	51	98	151	193	209	0	0	0	5	15	30	54	0	0	0	0	0	0	0
B_4009	148	206	230	217	206	194	192	1	5	24	53	74	90	87	0	0	0	2	5	13	29	0	0	0	0	0	0	0
B_4010	192	287	357	364	349	323	311	3	11	29	59	88	124	136	0	0	0	3	11	19	35	0	0	0	0	0	0	0
B_4011	154	201	220	207	192	180	178	3	13	38	66	86	103	104	0	0	0	3	11	19	32	0	0	0	0	0	0	0
B_4012	162	211	235	236	234	226	226	3	11	30	50	63	77	73	0	0	0	3	11	19	36	0	0	0	0	0	0	0
B_4013	167	227	252	239	217	198	190	4	15	38	68	98	124	127	0	0	0	5	13	20	38	0	0	0	0	0	0	0
B_401401	173	218	234	222	207	192	186	3	13	37	64	84	103	104	0	0	0	3	11	19	35	0	0	0	0	0	0	0
B_401402	171	219	237	226	212	198	193	3	13	37	64	84	103	104	0	0	0	3	11	19	35	0	0	0	0	0	0	0
B_401403	169	217	237	226	212	198	193	3	13	37	64	84	103	104	0	0	0	3	11	19	35	0	0	0	0	0	0	0
B_4015	187	240	255	236	223	208	201	4	18	45	78	96	114	112	0	0	0	5	14	24	44	0	0	0	0	0	0	0
B_4016	202	259	277	262	250	231	221	4	19	50	83	97	116	115	0	0	0	5	19	33	55	0	0	0	0	0	0	0
B_4018	156	212	233	218	205	192	189	1	8	30	61	84	101	99	0	0	0	2	5	13	29	0	0	0	0	0	0	0
B_4019	151	202	220	204	191	177	174	4	15	38	67	85	104	103	0	0	0	5	13	20	35	0	0	0	0	0	0	0
B_4020	161	225	258	250	233	215	208	0	3	22	53	84	111	119	0	0	0	0	2	8	21	0	0	0	0	0	0	0
B_4021	158	200	215	204	192	182	181	3	13	36	63	82	95	88	0	0	0	3	11	21	42	0	0	0	0	0	0	0
B_4022N	214	315	383	385	365	334	317	3	13	42	79	114	156	173	0	0	0	3	11	19	35	0	0	0	0	0	0	0
B_4023	208	262	283	270	255	234	222	3	17	48	82	100	123	128	0	0	0	3	16	28	46	0	0	0	0	0	0	0
B_4024	143	196	213	198	186	175	174	1	9	34	67	90	105	98	0	0	0	0	2	10	29	0	0	0	0	0	0	0
B_4025	170	219	244	241	230	217	214	3	13	36	57	76	94	94	0	0	0	3	11	19	34	0	0	0	0	0	0	0
B_4026	180	238	258	248	230	210	204	3	13	38	66	90	115	121	0	0	0	3	11	19	32	0	0	0	0	0	0	0
B_4027	151	209	226	207	193	180	177	2	10	37	71	91	103	97	0	0	0	3	10	23	40	0	0	0	0	0	0	3
B_4028	172	237	264	258	238	216	210	3	12	33	59	85	113	118	0	0	0	3	10	16	29	0	0	0	0	0	0	0
B_4029	165	217	235	221	206	192	189	4	15	40	67	86	102	97	0	0	0	5	14	24	43	0	0	0	0	0	0	0
B_4030	161	212	242	239	229	213	209	3	12	31	54	72	94	94	0	0	0	3	10	16	31	0	0	0	0	0	0	0
B_4031	174	233	258	249	239	223	216	1	8	28	56	77	96	94	0	0	0	2	5	13	32	0	0	0	0	0	0	0
B_4032	181	240	261	245	233	219	213	1	8	29	62	85	104	102	0	0	0	2	5	13	32	0	0	0	0	0	0	0
B_4033	175	229	255	248	236	221	215	0	6	26	54	78	99	101	0	0	0	0	2	8	23	0	0	0	0	0	0	0
B_4034	177	229	260	256	245	228	223	3	12	31	55	74	97	98	0	0	0	3	10	16	31	0	0	0	0	0	0	0
B_4035	162	219	240	227	215	203	201	4	15	40	68	85	100	97	0	0	0	5	14	24	41	0	0	0	0	0	0	0
B_4036	169	218	241	234	222	207	201	2	13	36	62	81	99	99	0	0	0	2	9	18	35	0	0	0	0	0	0	0
B_4037	154	208	227	207	192	178	175	4	15	39	72	92	111	110	0	0	0	5	13	20	35	0	0	0	0	0	0	0
B_4038	167	219	243	235	223	208	202	2	10	32	61	85	106	108	0	0	0	0	2	8	23	0	0	0	0	0	0	0
B_4039	187	295	355	350	324	294	277	4	15	44	82	119	156	169	0	0	0	5	14	24	41	0	0	0	0	0	0	0
B_4040	155	205	219	199	183	171	168	4	15	39	71	91	105	102	0	0	0	5	14	24	41	0	0	0	0	0	0	0
B_4042	167	223	252	247	237	223	218	0	3	20	46	68	88	89	0	0	0	0	2	8	23	0	0	0	0	0	0	0
B_4043	171	222	251	248	237	220	211	3	13	30	51	69	94	103	0	0	0	3	10	14	25	0	0	0	0	0	0	0
B_4044	154	207	228	210	198	189	189	0	7	29	66	90	104	102	0	0	0	0	1	9	23	0	0	0	0	0	0	0
B_4045	173	228	249	236	223	205	196	4	15	39	67	85	104	103	0	0	0	5	14	24	44	0	0	0	0	0	0	0
B_4046	153	193	210	205	199	190	187	3	13	35	55	67	80	78	0	0	0	3	11	19	35	0	0	0	0	0	0	0
B_4047	183	232	253	239	224	206	200	3	14	38	71	94	117	117	0	0	0	3	10	17	34	0	0	0	0	0	0	0
B_4048	172	229	249	238	226	211	205	2	8	34	62	82	97	98	0	0	0	4	10	21	32	0	0	0	0	0	1	6
B_4049	205	299	364	368	352	325	312	3	13	37	70	100	137	150	0	0	0	3	11	19	35	0	0	0	0	0	0	0
B_4050	180	275	337	335	318	290	275	4	15	35	67	96	135	153	0	0	0	5	13	19	31	0	0	0	0	0	0	0
B_4051	218	308	371	374	357	328	312	3	17	48	85	111	146	163	0	0	0	3	16	28	43	0	0	0	0	0	0	0
B_4052	197	301	376	383	369	343	330	0	3	21	55	89	127	141	0	0	0	0	2	8	23	0	0	0	0	0	0	0
B_4053	187	273	328	320	305	286	277	3	14	39	80	108	135	145	0	0	0	3	10	20	35	0	0	0	0	0	0	0
B_4054	206	308	384	391	373	344	329	3	13	37	70	102	141	156	0	0	0	3	11	19	35	0	0	0	0	0	0	0
B_4055	205	306	384	390	372	344	329	3	13	37	70	103	141	156	0	0	0	3	11	19	35	0	0	0	0	0	0	0
B_4056	172	264	319	316	301	279	270	4	15	41	76	103	133	141	0	0	0	5	14	24	41	0	0	0	0	0	0	0
B_4057	193	288	338	323	304	278	265	4	15	41	84	113	145	154	0	0	0	5	14	24	42	0	0	0	0	0	0	0
B_4058	183	273	326	318	298	273	261	4	15	40	79	110	142	152	0	0	0	5	14	24	41	0	0	0	0	0	0	0
B_4059	167	234	271	270	259	239	231	0	6	26	53	73	97	98	0	0	0	0	6	14	31	0	0	0	0	0	0	0
B_4060	149	203	231	229	222	205	197	0	6	26	51	66	86	87	0	0	0	0	6	14	30	0	0	0	0	0	0	0
B_4061	203	297	369	376	355	331	317	3	13	37	68	103	136	152	0	0	0	3	11	20	34	0	0	0	0	0	0	0
B_4062	185	231	245	230	212	195	187	3	15	43	74	96	115	116	0	0	0	3	11	20	37	0	0	0	0	0	0	0
B_4063	203	302	373	378	357	321	302	3	13	37	71	106	151	170	0	0	0	3	11	19	35	0	0	0	0	0	0	0
B_4064	142	196	223	213	197	183	181	3	12	33	60	82	103	104	0	0	0	3	10	16	29	0	0	0	0	0	0	0
B_4065	174	228	253	237	218	198	187	3	13	36	67	90	113	118	0	0	0	3	11	19	35	0	0	0	0	0	0	0
B_4066	212	327	412	427	406	369	346	3	13	34	68	108	159	181	0	0	0	3	10	16	32	0	0	0	0	0	0	0
B_4067	207	305	372	372	349	318	303	3	13	38	76	113	154	169	0	0	0	3	11	19	35	0	0	0	0	0	0	0
B_4068	171	271	336	340	317	294	286	3	12	34	64	101	136	150	0	0	0	3	10	16	26	0	0	0	0	0	0	0
B_4069	182	229	252	241	228	214	209	3	13	36	64	83	98	93	0	0	0	3	11	22	43	0	0	0	0	0	0	0
B_4070	167	228	254	239	221	204	197	3	14	40	76	102	123	127	0	0	0	3	10	20	36	0	0	0	0	0	0	0
B_4071	165	229	245	227	209	187	179	3	10	38	70	94	113	115	0	0	0	6	13	26	38	0	0	0	0	0	1	6
B_4072	265	388	455	453	425	388	364	3	18	58	107	148	190	204	0	0	0	3	17	34	61	0	0	0	0	0	0	0
B_4073	223	321	393	396	380	348	331	3	17	43	82	110	151	167	0	0	0	3	15	25	42	0	0	0	0	0	0	0
B_4074	164	219	243	235	221	203	197	3	13	37	63	83	105	106	0	0	0	3	11	19	35	0	0	0	0	0	0	0
B_4101	246	371	438	422	378	339	316	3	17	57	118	175	218	223	0	0	0	3	16	33	68	0	0	0	0	0	0	0
B_4102	256	381	440	418	378	339	315	4	20	64	127	176	214	217	0	0	0	5	20	41	78	0	0	0	0	0	0	0
B_4103	166	213	231	207	178	161	155	3	13	40	79	110	128	123	0	0	0	3	11	21	43	0	0	0	0	0	0	0
B_4104	155	208	224	198	174	158	153	1	9	36	80	112	127	113	0	0	0	0	2	12	40	0	0	0	0	0	0	0
B_4105	165	221	244	223	189	171	165	3	12	35	74	113	132	123	0	0	0	3	10	19	44	0	0	0	0	0	0	0
B_4106	155	207	233	220	193	175	169	3	12	33	64	96	116	108	0	0	0	3	10	18	42	0	0	0	0	0	0	0
B_4107	157	212	238	219	189	171	165	3	12	35	71	105	124	115	0	0	0	3	10	18	42	0	0	0	0	0	0	0
B_4108	160	211	234	218	193	172	164	3	13	38	71	100	122	116	0	0	0	3	11	21	46	0	0	0	0	0	0	0
B_4201	196	312	378	371	343	319	303	4	15	41	90	138	172	183	0	0	0	5	14	27	51	0	0	0	0	0	0	0
B_4202	108	148	168	158	146	141	143	4	14	31	55	73	81	76	0	0	0	5	13	21	36	0	0	0	0	0	0	0
B_4204	108	143	159	141	127	127	132	3	13	29	63	85	89	84	0	0	0	3	9	17	30	0	0	0	0	0	0	0
B_420501	108	147	164	156	142	133	132	4	14	28	50	71	83	78	0	0	0	5	13	21	39	0	0	0	0	0	0	0
B_420502	128	173	196	193	181	169	164	4	14	30	52	74	91	89	0	0	0	5	13	21	40	0	0	0	0	0	0	0
B_4206	135	214	268	262	242	225	218	3	14	31	68	102	126	133	0	0	0	4	11	20	36	0	0	0	0	0	0	0
B_4207	116	158	177	156	132	121	116	4	14	30	60	88	100	95	0	0	0	5	13	22	43	0	0	0	0	0	0	0
B_4208	187	298	363	362	336	312	296	4	15	39	82	128	162	173	0	0	0	5	14	27	51	0	0	0	0	0	0	0
B_4209	101	149	175	167	157	153	156	1	4	15	40	62	71	66	0	0	0	2	4	10	24	0	0	0	0	0	0	0
B_44020101	269	421	491	475	425	379	357	0	8	45	118	194	248	252	0	0	0	0	3	17	55	0	0	0	0	0	0	0
B_44020102S	269	421	491	475	425	379	357	0	8	45	118	194	248	252	0	0	0	0	3	17	55	0	0	0	0	0	0	0
B_440202	225	338	390	367	332	302	292	0	7	37	103	156	180	179	0	0	0	0	3	24	50	0	0	0	0	0	0	0
B_440203	196	251	252	226	201	176	169	0	8	47	95	129	148	139	0	0	0	0	3	19	45	0	0	0	0	0	0	0
B_440204	193	253	271	247	218	192	184	0	7	34	82	122	150	142	0	0	0	0	2	11	38	0	0	0	0	0	0	0
B_440301	268	415	481	469	429	388	368	0	8	44	111	178	230	243	0	0	0	0	3	15	43	0	0	0	0	0	0	0
B_440302	255	404	478	469	428	386	368	0	7	39	105	175	231	244	0	0	0	0	2	12	39	0	0	0	0	0	0	0
B_440303	229	348	405	396	364	322	307	0	7	37	91	146	197	209	0	0	0	0	2	9	27	0	0	0	0	0	0	0
B_4404	270	415	481	468	428	393	376	0	9	44	111	178	226	239	0	0	0	0	2	12	37	0	0	0	0	0	0	0
B_4405	273	427	502	489	441	397	376	0	5	37	107	181	233	236	0	0	0	0	3	17	55	0	0	0	0	0	0	0
B_4406	170	237	263	243	207	182	171	0	7	31	79	130	159	157	0	0	0	0	2	12	39	0	0	0	0	0	0	0
B_4407	252	399	471	462	425	386	368	0	7	39	104	171	225	238	0	0	0	0	2	12	39	0	0	0	0	0	0	0
B_4408	266	413	476	457	408	367	348	0	9	50	125	201	249	246	0	0	0	0	3	19	62	0	0	0	0	0	0	0
B_4409	258	411	483	474	427	384	362	0	7	43	108	179	229	234	0	0	0	0	4	19	56	0	0	0	0	0	0	0
B_4410	170	227	244	221	201	182	177	2	8	34	75	103	121	118	0	0	0	4	9	20	34	0	0	0	0	0	1	6
B_4411	189	250	269	240	210	185	175	0	7	33	84	122	146	139	0	0	0	0	3	14	41	0	0	0	0	0	0	0
B_4412	186	244	263	242	213	188	182	0	7	34	78	119	146	137	0	0	0	0	2	11	37	0	0	0	0	0	0	0
B_4413	275	425	493	485	444	403	382	0	8	44	108	177	228	240	0	0	0	0	3	16	46	0	0	0	0	0	0	0
B_4414	195	252	266	240	209	183	174	1	10	40	89	123	143	133	0	0	0	0	9	25	50	0	0	0	0	0	0	4
B_4415	176	241	266	241	210	187	180	0	5	31	79	116	129	111	0	0	0	1	8	28	63	0	0	0	0	0	0	0
B_4416	210	320	377	365	334	306	298	0	7	33	88	140	178	177	0	0	0	0	1	8	33	0	0	0	0	0	0	0
B_4417	190	253	275	253	225	200	192	0	4	26	71	109	135	126	0	0	0	0	2	11	38	0	0	0	0	0	0	0
B_4418	185	251	281	265	237	209	198	0	8	36	79	111	135	127	0	0	0	1	12	27	56	0	0	0	0	0	0	0
B_4419N	268	418	486	471	422	377	356	0	10	49	121	196	249	252	0	0	0	0	3	17	55	0	0	0	0	0	0	0
B_4420	184	240	256	226	199	176	171	0	8	35	89	128	151	139	0	0	0	0	1	12	40	0	0	0	0	0	0	0
B_4421	187	244	259	233	206	186	180	0	7	35	83	122	147	140	0	0	0	0	1	8	32	0	0	0	0	0	0	0
B_4422	183	241	258	233	203	176	167	0	7	34	82	122	150	142	0	0	0	0	2	11	38	0	0	0	0	0	0	0
B_4423N	283	435	505	488	435	386	361	0	9	47	121	199	255	261	0	0	0	0	3	17	55	0	0	0	0	0	0	0
B_4424	180	235	249	222	193	170	162	0	7	34	82	121	146	137	0	0	0	0	2	11	38	0	0	0	0	0	0	0
B_4425	179	240	264	248	223	200	192	0	3	22	60	94	120	114	0	0	0	0	2	9	33	0	0	0	0	0	0	0
B_4426	186	239	254	231	206	183	176	0	9	33	77	112	135	130	0	0	0	0	3	14	37	0	0	0	0	0	0	0
B_4427	229	344	405	390	349	305	286	0	7	35	95	157	208	214	0	0	0	0	2	11	40	0	0	0	0	0	0	0
B_4428	182	240	260	239	215	191	183	0	7	30	74	111	142	145	0	0	0	0	1	6	22	0	0	0	0	0	0	0
B_4429	193	253	266	244	220	195	186	0	7	33	76	111	139	140	0	0	0	0	2	9	27	0	0	0	0	0	0	0
B_4430	186	236	246	222	202	183	178	0	12	41	86	118	142	136	0	0	0	0	1	7	29	0	0	0	0	0	0	0
B_4431	235	339	409	407	382	344	324	3	14	42	88	132	183	203	0	0	0	3	10	17	35	0	0	0	0	0	0	0
B_4432	199	253	266	246	224	201	194	0	7	33	74	107	134	133	0	0	0	0	2	9	28	0	0	0	0	0	0	0
B_4433	196	258	280	257	226	197	187	0	7	34	82	123	153	146	0	0	0	0	2	11	38	0	0	0	0	0	0	0
B_4434	181	243	262	235	201	172	162	0	7	34	86	130	160	153	0	0	0	0	2	11	38	0	0	0	0	0	0	0
B_4435	187	247	263	241	211	183	172	0	7	34	80	120	150	146	0	0	0	0	2	10	35	0	0	0	0	0	0	0
B_4436	189	249	262	236	213	191	184	0	7	35	82	116	141	141	0	0	0	0	2	10	28	0	0	0	0	0	0	0
B_4437	178	231	245	225	204	181	173	0	7	31	71	104	133	138	0	0	0	0	1	6	20	0	0	0	0	0	0	0
B_4438	198	256	271	250	229	206	199	0	7	32	74	105	131	129	0	0	0	0	3	11	31	0	0	0	0	0	0	0
B_4439	214	326	380	371	345	314	304	0	7	34	86	132	172	180	0	0	0	0	2	9	27	0	0	0	0	0	0	0
B_4440	176	221	228	206	189	171	165	0	7	33	73	101	123	123	0	0	0	0	2	9	26	0	0	0	0	0	0	0
B_4441	187	241	258	233	203	177	170	0	7	34	82	123	151	143	0	0	0	0	2	11	37	0	0	0	0	0	0	0
B_4442	195	264	295	277	244	211	196	0	4	24	69	116	154	156	0	0	0	0	1	8	33	0	0	0	0	0	0	0
B_4443	195	262	288	274	253	227	216	0	4	25	65	100	132	138	0	0	0	0	2	9	27	0	0	0	0	0	0	0
B_4444	177	227	238	212	185	162	154	0	7	34	80	117	141	132	0	0	0	0	2	11	38	0	0	0	0	0	0	0
B_4445	193	251	261	238	219	198	191	0	5	34	78	104	126	123	0	0	0	0	6	16	37	0	0	0	0	0	0	0
B_4446	257	405	473	468	431	393	373	0	7	42	101	163	211	225	0	0	0	0	4	17	44	0	0	0	0	0	0	0
B_4447	183	234	246	220	203	185	182	0	8	34	82	112	133	130	0	0	0	0	1	10	28	0	0	0	0	0	0	0
B_4448	177	241	267	246	214	186	179	0	6	29	75	118	149	140	0	0	0	0	1	8	34	0	0	0	0	0	0	0
B_4449	266	418	488	472	422	376	354	0	8	45	118	194	248	252	0	0	0	0	3	17	55	0	0	0	0	0	0	0
B_4450	174	228	243	228	211	191	184	0	6	29	64	91	117	121	0	0	0	0	2	7	21	0	0	0	0	0	0	0
B_4451	234	357	409	393	356	319	305	0	5	39	100	151	190	186	0	0	0	0	6	18	50	0	0	0	0	0	0	0
B_4452N	228	338	391	369	329	291	277	0	10	42	108	162	198	194	0	0	0	0	6	22	52	0	0	0	0	0	0	2
B_4453	209	318	373	358	321	284	271	0	7	35	93	148	190	189	0	0	0	0	2	11	39	0	0	0	0	0	0	0
B_4501	256	399	472	456	413	375	359	0	10	48	116	172	205	194	0	0	0	1	16	41	85	0	0	0	0	0	0	0
B_4502	160	221	251	238	210	188	181	0	6	28	65	104	128	118	0	0	0	0	2	10	37	0	0	0	0	0	0	0
B_4503	162	219	248	237	209	187	180	5	14	36	66	98	119	108	0	0	1	6	15	22	41	0	0	0	0	0	4	13
B_4504	247	389	463	448	404	365	348	0	10	46	112	170	206	199	0	0	0	1	15	38	79	0	0	0	0	0	0	0
B_4505	164	230	256	241	217	192	182	0	4	27	66	97	119	112	0	0	0	1	8	21	48	0	0	0	0	0	0	0
B_4506	155	215	251	244	219	205	201	0	4	21	55	89	104	98	0	0	0	1	7	17	38	0	0	0	0	0	0	0
B_4507	200	319	387	380	346	315	305	0	4	28	77	126	158	153	0	0	0	1	8	22	52	0	0	0	0	0	0	0
B_460101	229	355	424	427	406	391	388	0	5	27	72	121	150	156	0	0	0	0	4	15	35	0	0	0	0	0	0	0
B_460102	149	194	213	211	198	191	190	0	3	15	35	62	79	88	0	0	0	0	1	5	11	0	0	0	0	0	0	0
B_4602	144	191	212	210	197	189	188	0	3	15	35	62	80	89	0	0	0	0	1	5	11	0	0	0	0	0	0	0
B_4603	164	247	298	302	294	290	295	0	3	16	45	74	92	99	0	0	0	0	1	5	12	0	0	0	0	0	0	0
B_4604	164	258	320	329	313	299	296	0	3	11	37	76	105	121	0	0	0	0	1	5	11	0	0	0	0	0	0	0
B_4605	162	251	309	319	305	292	290	0	3	15	41	78	106	120	0	0	0	0	1	5	12	0	0	0	0	0	0	0
B_4606	201	315	385	395	381	364	353	0	4	25	60	100	131	143	0	0	0	0	2	11	29	0	0	0	0	0	0	0
B_4607N	160	251	313	326	316	305	304	0	3	15	40	75	102	115	0	0	0	0	1	5	13	0	0	0	0	0	0	0
B_4608	166	252	305	315	306	296	298	0	3	15	40	72	97	108	0	0	0	0	1	5	12	0	0	0	0	0	0	0
B_4609	141	182	201	199	189	186	187	0	3	17	37	62	74	79	0	0	0	0	1	7	16	0	0	0	0	0	0	0
B_4610	143	187	210	213	206	203	205	0	3	14	30	52	66	73	0	0	0	0	1	5	11	0	0	0	0	0	0	0
B_47010101	248	381	458	454	420	384	362	0	6	34	92	154	206	225	0	0	0	0	1	11	36	0	0	0	0	0	0	0
B_47010102	248	381	458	454	420	384	362	0	6	34	92	154	206	225	0	0	0	0	1	11	36	0	0	0	0	0	0	0
B_4702	203	307	375	378	361	334	319	0	4	26	67	107	151	173	0	0	0	0	1	5	17	0	0	0	0	0	0	0
B_4703	173	227	249	239	228	219	217	0	4	26	58	82	101	103	0	0	0	0	1	5	18	0	0	0	0	0	0	0
B_4704	172	228	247	223	210	197	197	0	5	27	73	102	126	124	0	0	0	0	0	3	18	0	0	0	0	0	0	0
B_4705	164	221	243	223	212	199	197	0	5	23	64	90	113	113	0	0	0	0	0	4	19	0	0	0	0	0	0	0
B_480101	216	353	436	437	417	385	362	4	15	43	89	131	172	184	0	0	0	5	15	30	59	0	0	0	0	0	0	0
B_480102	164	264	334	336	327	305	294	4	14	33	65	90	120	127	0	0	0	5	14	24	44	0	0	0	0	0	0	0
B_4802	194	330	408	405	379	347	331	0	3	20	71	122	166	177	0	0	0	0	4	15	39	0	0	0	0	0	0	0
B_480301	126	167	183	172	160	149	147	3	12	30	55	73	88	86	0	0	0	3	11	19	35	0	0	0	0	0	0	0
B_480302	115	158	179	173	167	159	159	3	11	25	47	62	77	75	0	0	0	3	10	16	31	0	0	0	0	0	0	0
B_4804	151	243	311	311	300	282	273	4	14	33	66	91	117	125	0	0	0	5	14	24	41	0	0	0	0	0	0	0
B_4805	157	215	236	221	211	197	190	4	14	33	63	81	100	99	0	0	0	5	14	24	44	0	0	0	0	0	0	0
B_4806	124	171	185	176	165	157	157	4	14	32	53	71	81	76	0	0	0	5	14	24	41	0	0	0	0	0	0	0
B_4807	122	167	182	169	159	147	144	3	14	32	58	74	86	79	0	0	0	4	12	23	44	0	0	0	0	0	0	0
B_4808	225	360	433	425	401	370	349	1	8	34	88	138	181	193	0	0	0	2	6	19	47	0	0	0	0	0	0	0
B_4809	159	255	327	326	308	285	275	4	14	33	68	101	130	128	0	0	0	5	14	25	53	0	0	0	0	0	0	0
B_4810	155	251	318	315	301	279	268	4	14	34	69	98	129	137	0	0	0	5	14	24	44	0	0	0	0	0	0	0
B_4811	132	179	195	183	174	163	160	4	14	32	57	72	85	79	0	0	0	5	14	24	44	0	0	0	0	0	0	0
B_4812	222	356	433	430	407	375	351	4	15	44	92	136	177	189	0	0	0	5	15	30	59	0	0	0	0	0	0	0
B_4813	197	310	368	357	332	305	286	4	15	44	92	134	169	179	0	0	0	5	15	30	56	0	0	0	0	0	0	0
B_4814	125	174	188	174	164	154	153	3	11	28	57	78	92	86	0	0	0	2	5	13	32	0	0	0	0	0	0	0
B_4815	129	175	187	173	163	151	148	4	14	32	57	72	85	79	0	0	0	5	14	24	44	0	0	0	0	0	0	0
B_4816	136	181	194	180	167	156	155	4	14	34	59	77	87	75	0	0	0	5	14	26	50	0	0	0	0	0	0	0
B_4901	247	383	451	441	409	375	361	0	10	42	101	149	186	189	0	0	0	1	14	32	61	0	0	0	0	0	0	0
B_4902	196	301	360	351	324	294	285	0	5	26	73	118	154	160	0	0	0	1	6	15	33	0	0	0	0	0	0	0
B_4903	138	194	219	201	180	165	161	0	5	22	61	92	109	106	0	0	0	1	6	16	35	0	0	0	0	0	0	0
B_4904	176	282	348	351	328	301	293	0	2	14	49	94	135	145	0	0	0	0	0	1	14	0	0	0	0	0	0	0
B_4905	175	281	347	350	325	296	286	0	2	14	49	95	137	148	0	0	0	0	0	1	14	0	0	0	0	0	0	0
B_5001	249	386	454	445	413	380	366	0	10	44	102	149	182	183	0	0	0	1	15	36	67	0	0	0	0	0	0	0
B_5002	258	396	463	453	422	390	377	0	10	46	106	151	181	178	0	0	0	1	16	39	73	0	0	0	0	0	0	0
B_5004	164	221	239	225	209	194	191	0	5	27	61	84	97	91	0	0	0	1	8	22	43	0	0	0	0	0	0	0
B_510101	267	402	464	446	411	377	356	3	17	50	117	176	218	232	0	0	0	3	12	29	58	0	0	0	0	0	0	0
B_510102	269	400	459	443	412	380	360	3	17	50	113	168	208	221	0	0	0	3	12	29	58	0	0	0	0	0	0	0
B_510103	164	211	221	204	190	180	181	3	14	35	70	96	112	114	0	0	0	3	9	18	30	0	0	0	0	0	0	0
B_510104	156	201	212	193	176	169	171	3	15	36	74	102	114	112	0	0	0	3	9	19	34	0	0	0	0	0	0	0
B_510105	264	403	465	445	407	369	344	3	17	50	119	180	224	239	0	0	0	3	12	29	58	0	0	0	0	0	0	0
B_510106	166	215	227	207	189	181	183	3	15	38	77	106	118	109	0	0	0	3	9	20	42	0	0	0	0	0	0	0
B_510107	209	316	369	359	336	319	313	3	15	38	91	138	169	176	0	0	0	3	9	19	38	0	0	0	0	0	0	0
B_510201	267	402	464	445	409	374	352	3	17	50	117	176	218	232	0	0	0	3	12	29	58	0	0	0	0	0	0	0
B_510202	269	400	459	442	410	377	356	3	17	50	113	168	208	221	0	0	0	3	12	29	58	0	0	0	0	0	0	0
B_5103	271	411	475	454	416	380	358	3	17	50	119	180	221	234	0	0	0	3	12	31	61	0	0	0	0	0	0	0
B_5104	258	398	469	459	420	381	358	3	15	44	104	167	218	236	0	0	0	3	12	25	52	0	0	0	0	0	0	0
B_5105	212	305	351	337	314	292	280	3	16	41	89	131	162	176	0	0	0	3	9	19	34	0	0	0	0	0	0	0
B_5106	208	301	350	345	321	297	287	3	14	37	78	121	157	173	0	0	0	3	10	18	31	0	0	0	0	0	0	0
B_5107	204	297	348	338	319	296	288	3	15	38	85	124	157	167	0	0	0	3	9	19	36	0	0	0	0	0	0	0
B_5108	265	405	473	449	402	362	338	3	17	52	127	197	242	248	0	0	0	3	12	31	70	0	0	0	0	0	0	0
B_5109	166	214	227	205	185	176	176	3	15	38	79	110	124	124	0	0	0	3	9	19	34	0	0	0	0	0	0	0
B_5110	154	210	231	207	192	184	183	3	15	38	83	111	125	125	0	0	0	3	9	19	34	0	0	0	0	0	0	0
B_5111N	206	302	349	339	318	297	289	3	15	38	85	126	157	169	0	0	0	3	9	19	34	0	0	0	0	0	0	0
B_5112	184	234	246	227	210	203	205	3	15	37	76	105	118	117	0	0	0	3	9	19	34	0	0	0	0	0	0	0
B_511301	153	197	208	189	172	165	167	2	15	36	75	104	115	112	0	0	0	2	7	18	34	0	0	0	0	0	0	0
B_511302	166	213	226	208	192	186	187	2	15	36	75	104	115	113	0	0	0	2	7	18	34	0	0	0	0	0	0	0
B_5114	171	220	228	208	190	182	183	1	12	37	78	108	119	118	0	0	0	1	6	18	33	0	0	0	0	0	0	0
B_5115	157	208	215	191	173	165	165	2	10	36	75	104	111	109	0	0	0	4	8	21	31	0	0	0	0	0	1	6
B_5116	170	215	224	204	191	192	198	3	15	37	75	99	104	98	0	0	0	3	9	19	34	0	0	0	0	0	0	0
B_5117	175	225	233	210	191	183	182	1	11	36	78	107	119	118	0	0	0	3	10	21	37	0	0	0	0	0	0	0
B_5118	169	221	234	215	194	182	181	1	14	35	75	108	119	116	0	0	0	2	7	22	37	0	0	0	0	0	0	3
B_5119	172	226	239	216	192	180	178	3	15	38	80	115	131	131	0	0	0	3	9	19	35	0	0	0	0	0	0	0
B_5120	165	219	241	223	197	183	178	3	15	35	74	110	127	123	0	0	0	3	9	20	43	0	0	0	0	0	0	0
B_5121	160	203	211	190	175	174	179	3	15	37	75	99	104	98	0	0	0	3	9	19	34	0	0	0	0	0	0	0
B_5122	169	209	221	205	193	184	182	3	15	37	73	97	111	117	0	0	0	3	9	19	30	0	0	0	0	0	0	0
B_5123	178	227	237	215	197	189	190	3	15	39	80	107	117	112	0	0	0	3	10	22	40	0	0	0	0	0	0	0
B_5124	147	187	195	174	156	148	149	3	15	36	74	102	114	112	0	0	0	3	9	19	34	0	0	0	0	0	0	0
B_5126	175	222	225	206	190	182	183	3	15	41	78	101	108	104	0	0	0	3	13	29	47	0	0	0	0	0	0	0
B_5127N	184	231	242	222	204	196	197	3	15	37	76	105	118	117	0	0	0	3	9	19	34	0	0	0	0	0	0	0
B_5128	178	229	243	224	204	194	193	3	15	37	76	107	122	122	0	0	0	3	9	19	34	0	0	0	0	0	0	0
B_5129	212	309	358	343	320	298	287	3	15	39	91	134	166	180	0	0	0	3	9	19	34	0	0	0	0	0	0	0
B_5130	204	291	335	328	311	293	287	3	15	38	85	122	150	160	0	0	0	3	9	19	34	0	0	0	0	0	0	0
B_5131	167	212	223	201	186	186	191	3	15	38	78	104	110	105	0	0	0	3	9	19	34	0	0	0	0	0	0	0
B_5132	196	287	341	336	316	290	280	3	15	38	84	127	163	176	0	0	0	3	9	19	35	0	0	0	0	0	0	0
B_5133	171	223	237	218	200	190	189	3	15	37	76	105	119	119	0	0	0	3	9	19	34	0	0	0	0	0	0	0
B_5134	170	215	224	203	189	189	194	3	15	37	75	99	104	98	0	0	0	3	9	19	34	0	0	0	0	0	0	0
B_5135	205	294	336	324	301	281	274	5	21	50	98	138	166	175	0	0	0	4	13	25	42	0	0	0	0	0	0	0
B_5136	196	292	343	326	295	276	270	3	15	38	90	138	161	162	0	0	0	3	9	23	45	0	0	0	0	0	0	0
B_5137	162	218	237	221	207	202	206	0	5	20	59	91	104	102	0	0	0	0	0	8	22	0	0	0	0	0	0	0
B_5138	170	218	228	208	190	182	183	3	15	37	76	105	118	117	0	0	0	3	9	19	34	0	0	0	0	0	0	0
B_5139	199	293	341	334	317	294	286	3	14	36	79	117	151	166	0	0	0	3	9	18	30	0	0	0	0	0	0	0
B_5140	164	215	230	208	188	179	179	3	15	38	79	110	124	124	0	0	0	3	9	19	34	0	0	0	0	0	0	0
B_5141N	193	292	347	340	316	296	289	3	15	35	81	126	156	164	0	0	0	3	9	20	39	0	0	0	0	0	0	0
B_5142	248	396	462	449	405	368	346	0	8	44	111	183	230	245	0	0	0	0	3	16	44	0	0	0	0	0	0	0
B_5143	209	313	366	360	342	320	311	3	15	39	85	124	156	169	0	0	0	3	9	19	34	0	0	0	0	0	0	0
B_5144N	209	312	364	345	311	283	272	3	15	41	98	151	185	188	0	0	0	3	9	22	48	0	0	0	0	0	0	0
B_5145	152	203	221	209	191	182	183	0	4	19	52	86	104	106	0	0	0	0	1	7	19	0	0	0	0	0	0	0
B_5146	169	216	228	213	195	184	184	3	15	36	70	99	115	116	0	0	0	3	10	20	34	0	0	0	0	0	0	0
B_5147	168	212	222	202	186	179	180	3	15	38	75	102	114	113	0	0	0	3	9	19	34	0	0	0	0	0	0	0
B_5148	200	298	348	334	309	287	280	3	15	38	89	134	163	168	0	0	0	3	9	22	43	0	0	0	0	0	0	0
B_520101	268	395	453	432	402	365	341	3	17	50	117	168	211	223	0	0	0	3	12	29	61	0	0	0	0	0	0	0
B_520102	258	391	457	438	406	370	347	3	17	47	115	169	212	225	0	0	0	3	12	29	60	0	0	0	0	0	0	0
B_520103	177	219	227	212	202	191	189	3	14	35	66	85	103	106	0	0	0	3	9	16	29	0	0	0	0	0	0	0
B_520104	179	227	239	213	196	184	182	3	15	37	82	106	120	117	0	0	0	3	11	23	42	0	0	0	0	0	0	0
B_5202	169	216	227	206	189	177	177	3	14	36	76	102	119	116	0	0	0	3	9	18	36	0	0	0	0	0	0	0
B_5203	167	214	228	201	181	167	163	3	15	38	83	111	128	127	0	0	0	3	9	19	37	0	0	0	0	0	0	0
B_5204	269	398	456	436	402	364	340	3	17	50	117	171	212	223	0	0	0	3	12	31	63	0	0	0	0	0	0	0
B_5205	180	224	232	205	189	178	176	3	15	39	83	108	123	121	0	0	0	3	9	19	37	0	0	0	0	0	0	0
B_5206	177	223	233	216	197	186	184	3	14	35	69	97	115	116	0	0	0	3	9	16	31	0	0	0	0	0	0	0
B_5207	200	285	332	319	301	278	268	3	15	38	85	119	151	161	0	0	0	3	9	19	37	0	0	0	0	0	0	0
B_5208	173	213	220	198	190	189	193	3	15	37	75	92	98	90	0	0	0	3	9	19	37	0	0	0	0	0	0	0
B_5209	177	225	235	211	193	182	180	3	15	39	82	107	118	113	0	0	0	3	11	25	46	0	0	0	0	0	0	0
B_5210	169	212	223	199	184	173	171	3	15	38	79	103	118	116	0	0	0	3	9	19	37	0	0	0	0	0	0	0
B_5211	172	215	224	201	187	176	174	3	15	37	76	98	112	109	0	0	0	3	9	19	37	0	0	0	0	0	0	0
B_530101	227	368	444	436	401	365	344	0	5	28	85	148	196	211	0	0	0	0	3	14	40	0	0	0	0	0	0	0
B_530102	128	183	209	204	181	168	169	0	3	13	38	76	96	90	0	0	0	0	0	6	24	0	0	0	0	0	0	0
B_530103	127	184	211	202	185	176	178	0	3	15	44	77	96	96	0	0	0	0	0	4	16	0	0	0	0	0	0	0
B_530104	170	270	329	326	303	279	270	0	5	23	63	110	148	162	0	0	0	0	0	4	16	0	0	0	0	0	0	0
B_5302	129	183	208	199	182	173	175	0	3	15	44	77	96	96	0	0	0	0	0	4	16	0	0	0	0	0	0	0
B_5303	134	189	215	203	184	172	171	0	4	15	46	80	98	97	0	0	0	0	0	7	22	0	0	0	0	0	0	0
B_5304	135	186	209	196	175	164	164	0	5	19	51	87	107	108	0	0	0	0	0	4	16	0	0	0	0	0	0	0
B_5305	136	191	214	204	185	176	177	0	3	17	46	78	92	89	0	0	0	0	2	10	25	0	0	0	0	0	0	0
B_5306	130	188	214	205	186	176	178	0	3	14	45	80	100	100	0	0	0	0	0	4	16	0	0	0	0	0	0	0
B_5307	146	194	211	202	189	181	181	0	7	24	54	84	102	105	0	0	0	0	0	4	15	0	0	0	0	0	0	0
B_5308	132	186	209	201	185	176	178	0	3	14	41	72	90	89	0	0	0	0	0	4	16	0	0	0	0	0	0	0
B_5309	141	193	219	203	184	170	171	0	4	19	55	90	111	106	0	0	0	0	0	6	23	0	0	0	0	0	0	0
B_5310	165	267	332	333	310	286	279	0	2	12	48	94	133	146	0	0	0	0	0	2	13	0	0	0	0	0	0	0
B_5311	248	391	464	447	406	367	343	0	7	34	101	171	220	234	0	0	0	0	3	16	45	0	0	0	0	0	0	0
B_5312	144	199	219	201	180	170	171	0	4	21	58	93	103	95	0	0	0	0	1	14	34	0	0	0	0	0	0	0
B_5401	190	304	356	355	345	339	337	2	11	41	83	112	121	125	0	0	0	4	12	30	42	0	0	0	0	0	1	6
B_5402	99	141	157	153	152	155	160	2	7	23	41	50	47	48	0	0	0	4	8	17	16	0	0	0	0	0	1	6
B_5403	117	157	171	168	166	165	167	2	7	22	40	52	54	59	0	0	0	4	8	17	16	0	0	0	0	0	1	6
B_5404	136	206	258	267	263	256	253	3	12	25	47	64	80	93	0	0	0	3	9	15	19	0	0	0	0	0	0	0
B_5405N	140	218	269	276	273	263	258	2	7	24	51	71	87	102	0	0	0	4	8	17	17	0	0	0	0	0	1	6
B_5406	142	232	297	315	305	292	288	0	1	6	25	58	86	104	0	0	0	0	1	3	5	0	0	0	0	0	0	0
B_5407	137	217	265	267	257	243	239	2	7	23	49	74	94	109	0	0	0	4	8	17	16	0	0	0	0	0	1	6
B_5408N	148	229	280	286	283	277	275	2	7	23	48	67	79	92	0	0	0	4	8	17	16	0	0	0	0	0	1	6
B_5409	102	133	154	161	163	168	174	0	1	6	15	25	29	33	0	0	0	0	1	3	4	0	0	0	0	0	0	0
B_5410	116	153	163	156	154	159	164	2	8	24	44	54	49	50	0	0	0	4	8	17	16	0	0	0	0	0	1	6
B_5411	100	128	145	144	144	147	150	3	12	24	39	45	45	47	0	0	0	3	9	15	19	0	0	0	0	0	0	0
B_550101	209	326	378	381	375	372	373	2	11	40	80	107	115	118	0	0	0	4	12	30	42	0	0	0	0	0	1	6
B_550102	130	173	187	187	190	197	204	2	7	21	36	42	36	36	0	0	0	4	8	17	16	0	0	0	0	0	1	6
B_550103	221	332	379	373	359	358	361	2	11	42	89	123	127	123	0	0	0	4	12	32	49	0	0	0	0	0	1	6
B_550104	139	179	189	187	191	199	208	2	7	23	40	46	40	38	0	0	0	4	8	17	17	0	0	0	0	0	1	6
B_550201	206	323	377	378	370	366	366	2	11	41	83	112	121	125	0	0	0	4	12	30	42	0	0	0	0	0	1	6
B_550202	124	163	177	175	178	187	196	2	7	22	39	46	40	40	0	0	0	4	8	17	16	0	0	0	0	0	1	6
B_5503	118	154	163	166	175	185	195	2	7	21	33	34	26	24	0	0	0	4	8	17	16	0	0	0	0	0	1	6
B_5504	110	135	147	149	151	154	158	4	13	24	32	35	36	36	0	0	0	5	13	19	25	0	0	0	0	0	0	0
B_5505	223	342	393	396	387	383	383	2	11	41	82	111	120	124	0	0	0	4	12	30	42	0	0	0	0	0	1	6
B_5507	123	160	172	169	171	179	187	2	7	22	39	46	40	40	0	0	0	4	8	17	16	0	0	0	0	0	1	6
B_5508	120	145	161	166	163	160	161	3	11	22	31	42	53	62	0	0	0	3	10	14	16	0	0	0	0	0	0	0
B_5509	144	186	199	195	200	211	220	2	7	22	42	49	43	43	0	0	0	4	8	17	16	0	0	0	0	0	1	6
B_5510	108	150	163	156	154	160	167	2	7	22	44	56	52	53	0	0	0	4	8	17	16	0	0	0	0	0	1	6
B_5511	120	163	182	192	193	194	201	2	5	14	20	29	34	31	0	0	0	4	8	13	16	0	0	0	0	0	1	6
B_5512	206	325	379	379	372	368	368	2	11	42	85	113	122	126	0	0	0	4	12	30	42	0	0	0	0	0	1	6
B_5513	121	151	167	169	172	180	188	2	12	24	39	45	42	41	0	0	0	2	7	14	19	0	0	0	0	0	0	0
B_5514	110	145	173	188	196	203	214	0	0	0	5	13	19	21	0	0	0	0	0	0	0	0	0	0	0	0	0	0
B_5515	138	174	182	179	183	189	195	2	9	26	44	50	45	46	0	0	0	4	8	17	16	0	0	0	0	0	1	6
B_5516	137	185	198	199	204	214	223	2	9	31	49	56	48	48	0	0	0	4	9	20	20	0	0	0	0	0	1	6
B_5517	125	153	167	171	178	188	198	3	12	22	34	36	33	32	0	0	0	3	9	15	19	0	0	0	0	0	0	0
B_5518	183	280	324	321	313	301	298	2	9	38	75	99	113	117	0	0	0	4	10	25	36	0	0	0	0	0	1	6
B_5519	136	174	182	178	178	183	188	2	7	27	46	55	51	53	0	0	0	4	8	17	16	0	0	0	0	0	1	6
B_5520	139	183	197	189	182	186	193	3	14	36	63	79	78	70	0	0	0	3	10	20	34	0	0	0	0	0	0	0
B_5521	128	170	186	186	186	192	199	2	7	21	37	47	43	44	0	0	0	4	8	17	16	0	0	0	0	0	1	6
B_5522	162	244	296	304	304	301	301	2	7	23	48	67	79	92	0	0	0	4	8	17	16	0	0	0	0	0	1	6
B_5523	117	156	178	182	187	196	205	0	2	8	23	32	31	31	0	0	0	0	0	4	7	0	0	0	0	0	0	0
B_5524	219	338	391	395	391	390	392	2	11	40	80	107	115	118	0	0	0	4	12	30	42	0	0	0	0	0	1	6
B_5525	130	173	182	176	179	187	194	2	7	24	45	52	46	46	0	0	0	4	8	17	16	0	0	0	0	0	1	6
B_5526	135	177	188	184	186	193	200	2	7	24	43	51	46	47	0	0	0	4	8	17	16	0	0	0	0	0	1	6
B_5601	215	337	394	396	385	374	370	2	11	41	84	118	135	144	0	0	0	4	12	30	42	0	0	0	0	0	1	6
B_5602	215	331	386	392	381	370	367	2	12	44	82	117	139	150	0	0	0	4	12	26	36	0	0	0	0	0	1	6
B_5603	213	341	409	420	404	393	392	0	6	27	66	111	137	147	0	0	0	0	5	16	31	0	0	0	0	0	0	0
B_5604	134	172	189	193	192	191	194	2	6	20	32	45	52	61	0	0	0	4	9	16	13	0	0	0	0	0	1	6
B_560501	181	268	325	338	335	323	319	3	12	24	50	74	100	119	0	0	0	3	9	15	19	0	0	0	0	0	0	0
B_560502	147	183	200	205	209	212	218	3	12	23	37	45	51	56	0	0	0	3	9	15	19	0	0	0	0	0	0	0
B_5606	163	206	224	216	209	208	211	3	15	33	64	84	92	96	0	0	0	3	9	18	27	0	0	0	0	0	0	0
B_5607	143	185	197	193	193	191	195	2	8	27	49	62	67	71	0	0	0	4	8	17	17	0	0	0	0	0	1	6
B_5608	132	173	190	188	186	185	184	2	7	22	40	53	57	65	0	0	0	4	8	17	16	0	0	0	0	0	1	6
B_5609	105	151	185	198	198	197	202	0	0	1	9	25	39	46	0	0	0	0	0	0	1	0	0	0	0	0	0	0
B_5610	152	226	275	286	284	279	279	2	8	26	46	66	83	98	0	0	0	4	8	13	10	0	0	0	0	0	1	6
B_5611	153	246	312	333	327	314	311	0	4	15	35	66	97	117	0	0	0	0	1	3	5	0	0	0	0	0	0	0
B_5612	126	157	174	181	183	188	193	3	11	22	30	35	38	42	0	0	0	3	10	14	17	0	0	0	0	0	0	0
B_5613	134	182	202	197	187	183	185	2	7	23	47	68	72	68	0	0	0	4	8	19	28	0	0	0	0	0	1	6
B_5614	162	243	293	296	288	275	267	2	7	23	49	73	93	112	0	0	0	4	8	17	16	0	0	0	0	0	1	6
B_5615	161	239	296	308	303	291	286	3	12	25	48	70	94	112	0	0	0	3	9	15	19	0	0	0	0	0	0	0
B_5616	124	166	181	180	180	181	185	2	7	22	40	52	54	59	0	0	0	4	8	17	16	0	0	0	0	0	1	6
B_5617	138	190	206	196	188	185	185	2	7	22	44	62	64	67	0	0	0	4	8	20	24	0	0	0	0	0	1	6
B_5618	146	222	283	301	300	294	293	0	1	7	24	46	68	85	0	0	0	0	1	3	4	0	0	0	0	0	0	0
B_5619N	154	240	298	309	308	298	294	2	7	23	48	70	89	106	0	0	0	4	8	17	17	0	0	0	0	0	1	6
B_5620	152	232	283	289	283	270	264	2	7	23	49	73	93	111	0	0	0	4	8	17	16	0	0	0	0	0	1	6
B_570101	250	363	422	413	385	359	346	2	19	57	115	160	181	189	0	0	0	0	14	42	67	0	0	0	0	0	0	2
B_570102	173	208	217	202	193	187	191	2	13	36	70	87	92	92	0	0	0	0	8	23	32	0	0	0	0	0	0	2
B_570103	162	192	203	195	196	198	200	2	13	34	64	74	74	77	0	0	0	0	8	23	32	0	0	0	0	0	0	2
B_5702	265	372	424	410	377	349	332	5	30	75	135	179	200	210	0	0	0	3	23	53	79	0	0	0	0	0	0	2
B_570301	257	362	415	404	374	347	333	5	29	73	130	171	191	199	0	0	0	3	23	53	79	0	0	0	0	0	0	2
B_570302	199	268	306	296	282	270	273	5	24	53	95	118	131	134	0	0	0	3	17	34	45	0	0	0	0	0	0	2
B_5704	173	203	207	189	179	171	172	2	17	44	81	99	106	108	0	0	0	0	8	23	32	0	0	0	0	0	0	2
B_5705	172	206	211	193	181	174	174	3	19	46	82	100	105	106	0	0	0	0	8	23	33	0	0	0	0	0	0	2
B_5706	257	372	435	423	393	362	344	2	19	57	119	166	190	201	0	0	0	0	14	42	67	0	0	0	0	0	0	2
B_5707	183	208	211	196	190	185	190	5	23	52	84	91	91	86	0	0	0	3	18	37	50	0	0	0	0	0	0	2
B_5708	177	211	223	213	210	207	214	2	13	34	65	78	82	81	0	0	0	0	8	23	32	0	0	0	0	0	0	2
B_5709	177	207	215	198	180	171	175	5	23	49	83	102	103	93	0	0	0	3	17	38	56	0	0	0	0	0	0	2
B_5710	160	197	208	191	181	174	178	2	13	34	70	88	94	94	0	0	0	0	8	23	32	0	0	0	0	0	0	2
B_5711	252	368	425	412	382	359	346	2	19	58	119	166	185	194	0	0	0	0	14	42	67	0	0	0	0	0	0	2
B_5712	184	211	215	197	188	182	183	5	24	53	87	95	96	94	0	0	0	3	20	39	52	0	0	0	0	0	0	2
B_5801	257	379	440	425	399	367	346	2	16	48	110	154	185	199	0	0	0	0	11	34	58	0	0	0	0	0	0	2
B_5802	260	379	437	418	392	363	343	2	16	49	114	159	188	203	0	0	0	0	11	34	57	0	0	0	0	0	0	2
B_5804	180	227	246	233	215	197	186	2	14	36	70	96	109	120	0	0	0	0	7	24	34	0	0	0	0	0	0	2
B_5805	139	162	165	147	141	141	145	2	14	34	65	72	65	58	0	0	0	0	8	24	34	0	0	0	0	0	0	2
B_5806	165	197	202	183	176	174	177	2	14	35	70	83	82	81	0	0	0	0	8	24	33	0	0	0	0	0	0	2
B_5807	171	204	210	188	180	178	181	2	14	38	77	90	87	83	0	0	0	0	9	27	39	0	0	0	0	0	0	2
B_5808	235	311	344	327	315	298	290	5	26	58	110	132	146	157	0	0	0	3	17	39	52	0	0	0	0	0	0	2
B_5809	195	277	324	318	307	289	282	2	14	36	78	104	124	136	0	0	0	0	8	24	34	0	0	0	0	0	0	2
B_5810N	163	195	199	179	169	164	164	2	16	40	76	91	90	85	0	0	0	0	8	26	41	0	0	0	0	0	0	2
B_5811	245	359	419	402	374	341	318	2	16	48	110	153	184	198	0	0	0	0	11	34	58	0	0	0	0	0	0	2
B_5812	150	184	193	176	167	161	162	2	14	35	69	83	85	84	0	0	0	0	8	24	34	0	0	0	0	0	0	2
B_5813	159	199	213	195	182	169	169	2	14	35	70	88	97	97	0	0	0	0	8	24	34	0	0	0	0	0	0	2
B_5814	160	189	199	183	177	172	175	2	14	35	69	82	84	83	0	0	0	0	8	24	33	0	0	0	0	0	0	2
B_5815	194	298	361	354	336	310	295	1	11	31	80	116	136	150	0	0	0	0	6	29	44	0	0	0	0	0	0	2
B_5901	212	334	381	370	351	340	338	2	11	45	95	133	147	146	0	0	0	4	12	31	49	0	0	0	0	0	1	6
B_5902	149	222	266	263	249	236	232	3	12	29	59	85	106	114	0	0	0	3	9	16	26	0	0	0	0	0	0	0
B_670101	201	321	390	399	382	357	348	2	12	33	74	119	159	175	0	0	0	2	9	19	33	0	0	0	0	0	0	0
B_670102	139	219	273	283	276	261	263	2	11	23	49	76	104	115	0	0	0	2	8	13	18	0	0	0	0	0	0	0
B_6702	194	306	365	372	355	328	317	2	12	33	69	108	146	160	0	0	0	2	9	19	33	0	0	0	0	0	0	0
B_7301	186	279	352	358	366	361	354	0	9	32	77	110	134	147	0	0	0	0	0	11	27	0	0	0	0	0	0	0
B_7801	268	405	473	460	426	392	368	3	17	46	108	166	209	227	0	0	0	3	12	28	56	0	0	0	0	0	0	0
B_780201	271	403	462	447	416	385	365	3	17	52	114	168	204	215	0	0	0	3	13	33	64	0	0	0	0	0	0	0
B_780202	171	220	231	212	194	187	188	3	15	39	77	105	114	111	0	0	0	3	10	23	40	0	0	0	0	0	0	0
B_7803	170	212	230	219	208	199	194	3	15	33	64	87	102	112	0	0	0	3	9	18	28	0	0	0	0	0	0	0
B_7804	206	298	345	335	315	295	286	3	15	41	85	123	149	159	0	0	0	3	10	23	40	0	0	0	0	0	0	0
B_7805	210	301	347	336	320	298	288	3	15	40	86	119	147	155	0	0	0	3	10	23	43	0	0	0	0	0	0	0
B_8101	206	341	434	448	432	405	380	4	15	37	74	117	158	184	0	0	0	5	14	25	44	0	0	0	0	0	0	0
B_8102	179	285	367	388	385	365	350	4	14	30	53	78	113	136	0	0	0	5	13	19	28	0	0	0	0	0	0	0
B_8201	109	152	173	164	151	154	161	2	8	26	56	77	75	60	0	0	0	4	11	22	37	0	0	0	0	0	1	7
B_8202	184	314	383	383	361	348	346	2	10	40	90	138	155	151	0	0	0	4	11	30	53	0	0	0	0	0	1	6
B_8301	140	192	221	223	207	192	186	0	5	20	46	78	101	106	0	0	0	0	2	8	24	0	0	0	0	0	0	0
B_9501	147	196	224	223	208	203	203	0	3	14	39	70	86	92	0	0	0	0	1	5	14	0	0	0	0	0	0	0
B_9502	188	290	346	335	304	278	272	0	3	21	67	118	153	157	0	0	0	0	2	11	31	0	0	0	0	0	0	0
B_9503	158	214	237	231	222	210	208	0	1	14	40	63	82	84	0	0	0	0	2	8	21	0	0	0	0	0	0	0
B_9504	187	294	352	346	319	295	288	0	3	23	67	115	149	155	0	0	0	0	2	10	29	0	0	0	0	0	0	0
B_9505	155	213	234	220	197	183	178	0	3	21	54	90	110	111	0	0	0	0	2	10	28	0	0	0	0	0	0	0
B_9506	161	267	334	336	313	285	278	0	1	11	47	90	130	141	0	0	0	0	1	5	18	0	0	0	0	0	0	0
B_9507	140	185	203	189	173	161	160	0	3	21	52	80	97	95	0	0	0	0	2	10	27	0	0	0	0	0	0	0
B_9508	224	352	419	424	402	384	378	0	3	24	66	115	143	150	0	0	0	0	5	18	38	0	0	0	0	0	0	0
B_9509	153	213	241	234	216	202	197	0	2	16	46	77	96	92	0	0	0	0	1	9	31	0	0	0	0	0	0	0
B_9510	151	210	232	221	202	188	185	0	2	18	50	83	104	102	0	0	0	0	1	8	27	0	0	0	0	0	0	0
B_9511N	184	279	333	321	294	271	265	0	3	22	70	118	146	145	0	0	0	0	2	15	40	0	0	0	0	0	0	0
B_9512	149	211	240	234	214	207	212	0	2	18	47	84	98	87	0	0	0	0	2	10	32	0	0	0	0	0	0	0
B_9513	161	216	238	228	210	198	193	0	3	20	50	81	100	101	0	0	0	0	2	10	27	0	0	0	0	0	0	0
B_9514	163	246	297	304	295	284	282	0	2	18	44	75	98	111	0	0	0	0	2	8	14	0	0	0	0	0	0	0
B_9515	140	179	193	190	186	180	181	0	2	15	36	55	63	65	0	0	0	0	2	14	25	0	0	0	0	0	0	0
B_9516	148	199	222	211	192	176	170	0	3	20	50	81	101	102	0	0	0	0	2	10	27	0	0	0	0	0	0	0
B_9517	156	207	227	217	204	201	204	0	3	20	49	75	86	81	0	0	0	0	2	10	27	0	0	0	0	0	0	0
B_9518	157	213	233	224	207	194	190	0	3	23	53	83	103	103	0	0	0	0	1	7	24	0	0	0	0	0	0	0
B_9519	140	179	197	202	200	194	194	1	3	14	27	44	58	67	0	0	0	0	2	8	13	0	0	0	0	0	0	0
B_9520	194	294	350	346	319	297	291	0	3	23	63	111	142	146	0	0	0	0	2	11	31	0	0	0	0	0	0	0
B_9521	118	166	189	184	173	169	176	0	2	15	38	62	73	64	0	0	0	0	1	7	23	0	0	0	0	0	0	0
B_9522	156	211	235	229	214	201	198	0	3	20	50	81	101	102	0	0	0	0	2	10	27	0	0	0	0	0	0	0
B_9523	225	359	425	419	393	370	361	0	3	25	75	124	157	160	0	0	0	0	5	18	44	0	0	0	0	0	0	0
B_9524	157	242	300	315	312	304	304	0	1	12	33	59	79	90	0	0	0	0	2	8	14	0	0	0	0	0	0	0
B_9525	150	203	225	215	197	184	181	0	3	20	50	81	100	100	0	0	0	0	2	10	27	0	0	0	0	0	0	0
B_9526	169	229	248	235	218	203	198	1	5	24	55	84	102	99	0	0	0	2	5	15	36	0	0	0	0	0	0	0
B_9527	169	274	332	336	323	313	314	0	1	16	51	86	108	103	0	0	0	0	2	10	31	0	0	0	0	0	0	0
B_9528	175	287	353	355	332	311	302	0	3	21	61	107	140	148	0	0	0	0	2	10	28	0	0	0	0	0	0	0
B_9529	175	283	345	340	316	292	286	0	2	17	61	108	144	148	0	0	0	0	1	7	27	0	0	0	0	0	0	0
