# Supplementary material for: Ultraspecific probes for high throughput HLA typing
Source: BMC Genomics. 2009 Feb 20;10:85. doi: 10.1186/1471-2164-10-85 (PMC2661095; doi:10.1186/1471-2164-10-85)
Supplement: Additional file 2 — Additional table 2. The probe set including 115 ultraspecific probes for HLA-B typing. [file 1471-2164-10-85-S2.xls]

## Sheet: probes
ID	Probe 5'-->3'	Length	Tm	Longest Poly Nucleotide Stretch
P_1	CACACGGGCCGCCTCCCA	18	71.0896	3
P_2	GAACCTCACGAACTGGGT	18	57.2729	3
P_3	ACTCCACGCACAGGCCCTCC	20	68.4179	3
P_4	CTGGTTATGCCCGCGG	16	58.2181	3
P_5	CCTGAGTTTGGTCCTCGC	18	58.6493	3
P_6	TGTGTTGGTCTTGGAGATC	19	55.4533	2
P_7	CCCTCATGCTGTACATGGCAT	21	59.3815	3
P_8	AGGCTCTCTCGGTAAGTC	18	55.056	2
P_9	GTTCTATCTCCTGCTGGTCTG	21	57.3373	2
P_10	CTATCCATGGCGCCCGG	17	61.2894	3
P_11	CGCAGCCGTACATCCTC	17	57.2554	2
P_12	GGCTCTCTCGGTCAGTCTG	19	60.2465	2
P_13	GGCTCCGTCCTCGGACTCG	19	66.7942	2
P_14	TAGGACAGCCAGGCCAGCAACA	22	67.0945	2
P_15	GTCGAACCTCACGAACA	17	55.2084	2
P_16	AGCGACCACAGCTCCGAT	18	60.5946	2
P_17	TGTTGGTCTTGAAGATCTG	19	52.4601	2
P_18	CTCTGGATGATGTGAGACC	19	54.588	2
P_19	GTCGCAGCCGTACATGC	17	57.5573	2
P_20	GGCTCCTTCCTCGGACTCG	19	64.0653	2
P_21	ACACGGAGGTGTAGAAATA	19	52.7664	3
P_22	CGCAGCCATACATCGTC	17	54.2818	2
P_23	AGGTTCTCTCGGTAAGTC	18	52.5811	2
P_24	GGTCTCGGTCAGGGCCACT	19	65.831	3
P_25	CGGAGGTGTGGAAATACC	18	55.5387	3
P_26	GCGCTCCAGCTTGTCCTTCC	20	64.101	2
P_27	TAGGCTCTGTCCTGCTCCG	19	62.5341	2
P_28	TAGCGGAGCGCGGTGCG	17	65.9578	2
P_29	TCCACTGCTCCGCCTCACG	19	66.4511	2
P_30	GTGTGTTGGTCTTGCAGATC	20	56.1516	2
P_31	GGACGGTGGACTGGGAAGACG	21	67.1803	3
P_32	TTTGCCGTCGTAGGCGTA	18	59.0558	3
P_33	TGGCGGTGTGGAAATACCTCAT	22	62.5232	3
P_34	GCCCACTGCAATGAAGCGG	19	62.0251	3
P_35	TACTGGTCATGCCCGCG	17	60.5679	3
P_36	CCGCTGCTCCGCCTCACG	18	66.9472	2
P_37	AGGTTCTCAGCTGCTCCGCCA	21	67.1238	2
P_38	CGCTGGGAGATCTGAGCCGCC	21	68.8185	3
P_39	TCCTGGTCATACCCGCG	17	60.6514	3
P_40	CAGAGCAGCAGGAGGACGGTT	21	64.8785	2
P_41	CGCTCCAGCGTGTCCTTC	18	61.155	2
P_42	TCGTAGGCGTCCTGGTG	17	60.2491	2
P_43	AGGGTCCGCAGGTCCTCTCG	20	68.1486	3
P_44	GCCTTGCAGATCTGTGTCTCC	21	60.9154	2
P_45	AACTGGTTATACCCGCG	17	53.0214	3
P_46	TACATCACCTGGATGATGT	19	52.6665	2
P_47	AACTGGTCATGCCCGCG	17	60.3405	3
P_48	TGTGTGTTGGTCTTGTAGA	19	53.6241	2
P_49	ACGTCGCAGCCAAACATCC	19	60.4762	3
P_50	CGGTGTAGAAATACCTCATGA	21	54.807	3
P_51	CGCAGCCGTACATCGTC	17	57.4519	2
P_52	ACGTCGCAGCCGCACATCC	19	65.2414	2
P_53	TGTTGGCCTTGTAGATCTG	19	54.7062	2
P_54	GCAGGCGGACTGGTCATG	18	61.3711	2
P_55	CTCACAGGCCCTCCAGGTAG	20	63.4314	3
P_56	GGCTCTCCACTGCTCCGCCA	20	69.0316	2
P_57	AGGAGCTCAGGTCCTTGTTCA	21	62.1502	2
P_58	TCTCTCGGACTCGCGGCGTCT	21	68.863	2
P_59	GTTCCGGTCCCAATATC	17	52.024	3
P_60	ATACATCCACTGGAGGGTG	19	56.1383	3
P_61	CGGTGGATTGGGAAGATG	18	56.0955	3
P_62	GCTCACTCGGCCAGTCTG	18	60.6344	2
P_63	GCGCGGAGGCCTTCATG	17	61.6139	2
P_64	CGGAGCCACTCCACCCACAG	20	67.3171	3
P_65	ACTCCACGCACTCGCCTTC	19	62.4473	2
P_66	GTCGCAGCCGTACATCAT	18	56.0228	2
P_67	GGGCGCCATCCTCAGACTCG	20	66.6608	3
P_68	TACTGGTTATGCCCGGG	17	57.3206	3
P_69	CTTGCGCGGCGGTGTCC	17	64.8982	2
P_70	AGCCACCGTGTCCGCGGCG	19	71.0662	2
P_71	TCTTGCCGTCGTAGGCGTA	19	61.2807	2
P_72	AGCCCGTCCACGCACAGGCC	20	71.0662	3
P_73	TGTGTATCTCTGCTCTTCCC	20	57.0484	3
P_74	ACGTCGCAGCCGTACGTG	18	61.8947	2
P_75	GGACGGTGGACTGGGAAGAT	20	63.1874	3
P_76	GCCTGTGCCTGGGCCTTGTA	20	66.6003	3
P_77	CAGGCTCACTCGATCAGTC	19	57.3601	2
P_78	TTTGCCGTCGTAGGCTAA	18	56.2271	3
P_79	AAGGCACCACCACAGCGCC	19	66.1267	2
P_80	TCTCTCAGACTCGCGGCG	18	62.8198	2
P_81	GTTCCGGTCCCAATACGCC	19	62.0196	3
P_82	TCCACTGCTCCGCCTGACGG	20	69.1895	2
P_83	TGAGCCGCGGTGTCCGCCTC	20	71.6235	2
P_84	CACACCGGCCGCCTCCAAC	19	67.9694	2
P_85	TGAGCCGCGGTCTCCGCC	18	69.7829	2
P_86	TGAGCCGCGGTGTCCGCCGCGT	22	76.1315	2
P_87	CGCACTCGCCCTCCAGGCA	19	69.5435	3
P_88	AGGAGGAGCCCGTCCGGC	18	69.2505	3
P_89	GTTCCGGTCCCAATATTCC	19	56.3929	3
P_90	TCAGGTCCTCGTTCAGGGTG	20	64.0472	3
P_91	TAAGCCGCGGTGTCCGCC	18	66.77	2
P_92	CGGTGTAGAAATACCTCATA	20	51.0901	3
P_93	TTCTCCAGAAGGCACCATCA	20	59.9677	2
P_94	TCTTCCTCCTACACATCACAGT	22	58.6637	2
P_95	AGCCATACATATTCTGGAG	19	49.1439	2
P_96	GGGCCAGGGCCGCCGAGAGC	20	75.5664	3
P_97	TGAGATGAAGCGGGACTCCC	20	63.8562	3
P_98	GGGCGCCGTGACCGCAT	17	66.4034	3
P_99	GTGCCTGGGCCATGTAGATC	20	60.852	3
P_100	GGACATGGCGGTGTAGAC	18	57.8367	2
P_101	TGTTCCGGTCCCAATACTCCC	21	64.3413	3
P_102	GCCCGCTGCGATGAAGC	17	61.3724	3
P_103	AGCTGCCGTGTCCGCGGCG	19	70.5454	2
P_104	TCCAGGAGCTCAGGTCCTCC	20	66.4479	2
P_105	TCTCTCGGACTCGCGGCGTT	20	67.0358	2
P_106	TGATCTGAGCCGCCGTGTTCG	21	66.0029	2
P_107	GTTCCGGTCCGAATACTCCG	20	61.4511	2
P_108	TGCCGTCTTAGGCGTAC	17	56.664	2
P_109	TGAGATGAAGCGGAGCTCC	19	60.3927	2
P_110	ATTCTTCAGGTATCTGCGG	19	53.3596	2
P_111	GCCTTGTCCGCGGCGGTCC	19	70.3352	2
P_112	ATCGAACCTCACGAACTGC	19	57.1499	2
P_113	TCAGGTCCTCATTCAGGGCGA	21	65.2237	3
P_114	TGGTTGTGTAGTAGCCG	17	53.5328	2
P_115	GGGCGCCATCCTCGGACT	18	66.072	3
