# Supplementary material for: Ultraspecific probes for high throughput HLA typing
Source: BMC Genomics. 2009 Feb 20;10:85. doi: 10.1186/1471-2164-10-85 (PMC2661095; doi:10.1186/1471-2164-10-85)
Supplement: Additional file 3 — Additionalfile1.txt. NEWICK file for the tree based upon the hybridization patterns for the undistinguishable alleles. [file 1471-2164-10-85-S3.txt]

(070202:0.00000,(0746:0.00000,((0750:0.00000,4808:0.00000):1.39593,
((0710:0.00000,0749N:0.00000):1.05938,((((((((((070204:0.00000,
0723:0.00000):0.00000,0730:0.00000):0.00000,0731:0.00000):0.00000,
0739:0.00000):0.00000,0754:0.00000):0.56414,(0720:0.00000,
0724:0.00000):0.43586):0.44554,(0713:0.00000,0747:0.00000):0.55446):0.39239,
(0735:0.00000,0742:0.00000):0.60761):0.20841,((((0726:0.00000,
0743:0.00000):0.00000,0745:0.00000):0.00000,0751:0.00000):0.00000,
0752:0.00000):0.79159):0.24752,(((480102:0.00000,4809:0.00000):2.32752,
(((4807:0.00000,4811:0.00000):0.00000,4815:0.00000):0.00000,
4816:0.00000):0.67248):2.07522,(((((((((080101:0.00000,0819N:0.00000):0.00000,
0829:0.00000):5.05512,((5401:0.00000,550201:0.00000):0.45690,
(550101:0.00000,5524:0.00000):0.54310):0.94488):1.46830,
((((5404:0.00000,5405N:0.00000):0.00000,5408N:0.00000):0.00000,
5522:0.00000):0.71114,((5614:0.00000,5615:0.00000):0.00000,
5620:0.00000):0.28886):0.53170):1.80550,(((((080102:0.00000,
0810:0.00000):0.00000,0811:0.00000):0.00000,0818:0.00000):0.00000,
0822:0.00000):0.00000,0826:0.00000):3.69450):0.40415,(((5403:0.00000,
5608:0.00000):0.00000,5616:0.00000):0.49019,(((((5410:0.00000,
550202:0.00000):0.00000,5507:0.00000):0.00000,5513:0.00000):0.00000,
5526:0.00000):0.45604,(550102:0.00000,5517:0.00000):0.54396):0.50981):0.68960):0.67945,
((((((380202:0.00000,3808:0.00000):0.00000,3815:0.00000):0.95552,
(3813:0.00000,3927:0.00000):0.04448):0.13657,(3811:0.00000,
3816:0.00000):0.86343):1.06563,(390104:0.00000,3922:0.00000):0.93437):0.44220,
((((39010101:0.00000,39010102L:0.00000):0.00000,390103:0.00000):1.74879,
(3938Q:0.00000,3940N:0.00000):0.25121):1.36023,(390201:0.00000,
390202:0.00000):1.63977):2.05780):2.83618):0.21501,(5508:0.00000,
5604:0.00000):0.81624):2.04985,(((((180103:0.00000,1823N:0.00000):2.53288,
(((1810:0.00000,1811:0.00000):0.00000,1812:0.00000):0.00000,
1813:0.00000):0.46712):1.50664,((((270506:0.00000,270508:0.00000):0.00000,
2728:0.00000):1.20616,(2726:0.00000,2731:0.00000):0.79384):4.23087,
(370103:0.00000,3703N:0.00000):3.76913):0.99336):0.59420,
(((((((((400101:0.00000,400102:0.00000):2.68837,(4054:0.00000,
4055:0.00000):0.31163):2.33857,((((4025:0.00000,4036:0.00000):0.00000,
4038:0.00000):0.00000,4048:0.00000):0.00000,4069:0.00000):0.66143):1.13920,
((401401:0.00000,401402:0.00000):0.00000,401403:0.00000):0.86080):0.19678,
(4015:0.00000,4016:0.00000):2.80322):0.82715,(4105:0.00000,
4107:0.00000):2.67285):0.85547,(((4018:0.00000,4024:0.00000):1.38740,
((4027:0.00000,4029:0.00000):0.00000,4035:0.00000):0.61260):0.41230,
(4019:0.00000,4037:0.00000):1.58770):1.64453):1.43087,(4904:0.00000,
4905:0.00000):5.00663):1.10769,(((((440204:0.00000,4412:0.00000):0.00000,
4422:0.00000):0.88834,(4424:0.00000,4444:0.00000):0.11166):0.49013,
((4432:0.00000,4435:0.00000):0.00000,4437:0.00000):0.50987):0.74262,
(4438:0.00000,4445:0.00000):0.25738):2.73606):1.42533):0.33264,
(((1537:0.00000,1590:0.00000):2.49451,((1547:0.00000,1549:0.00000):1.86735,
(1564:0.00000,9503:0.00000):0.13265):0.50549):0.77999,(((((((130201:0.00000,
1315:0.00000):3.95049,((((350101:0.00000,350801:0.00000):0.45000,
(((350201:0.00000,350401:0.00000):0.00000,3506:0.00000):0.00000,
350901:0.00000):0.55000):1.26777,(5801:0.00000,5811:0.00000):1.73223):0.86885,
(5702:0.00000,570301:0.00000):2.63115):1.54951):0.99414,
(((180101:0.00000,1817N:0.00000):1.88942,(370101:0.00000,
3704:0.00000):4.11058):1.48910,((((((2703:0.00000,270502:0.00000):0.00000,
2713:0.00000):2.47111,(47010101:0.00000,47010102:0.00000):2.52889):1.83738,
(40060101:0.00000,40060102:0.00000):3.16262):0.48838,((((44020101:0.00000,
44020102S:0.00000):0.00000,4449:0.00000):0.91020,(440301:0.00000,
4413:0.00000):0.08980):0.57083,(440302:0.00000,4407:0.00000):0.42917):4.01162):1.42833,
((4501:0.00000,4504:0.00000):1.37673,(5001:0.00000,5002:0.00000):0.62327):2.94667):1.13590):1.01367):1.37723,
(((((15010101:0.00000,15010102N:0.00000):0.00000,1514:0.00000):0.00000,
1515:0.00000):1.39063,(1502:0.00000,1525:0.00000):1.60938):0.27476,
((15170101:0.00000,15170102:0.00000):3.14063,(1518:0.00000,
9508:0.00000):2.85938):0.72524):0.29074):1.78865,(((((1528:0.00000,
1538:0.00000):0.00000,1582:0.00000):0.00000,9504:0.00000):0.00000,
9520:0.00000):0.78430,(4604:0.00000,4605:0.00000):1.21570):0.95354):2.12239,
(((((((((((150102:0.00000,1534:0.00000):0.00000,1560:0.00000):0.00000,
1578:0.00000):0.00000,1587:0.00000):0.00000,9513:0.00000):0.00000,
9522:0.00000):0.00000,9525:0.00000):0.05762,(1550:0.00000,
9517:0.00000):0.94238):0.06547,((1530:0.00000,1558:0.00000):0.00000,
1573:0.00000):0.93453):0.42957,((1557:0.00000,1597:0.00000):0.55986,
(1576:0.00000,9501:0.00000):1.44014):0.57043):0.67344,(1539:0.00000,
9505:0.00000):0.32656):0.46453):0.18204,((1531:0.00000,9507:0.00000):0.74197,
(((1306:0.00000,1312:0.00000):0.00000,1317:0.00000):4.07852,
(((((3527:0.00000,530103:0.00000):0.00000,5302:0.00000):0.03704,
(3556:0.00000,5304:0.00000):0.96296):1.05022,(((((((510101:0.00000,
510105:0.00000):0.00000,510201:0.00000):0.92562,(510102:0.00000,
510202:0.00000):0.07438):3.20283,(5111N:0.00000,5132:0.00000):0.79717):2.45555,
((5109:0.00000,5140:0.00000):0.60759,(((((5112:0.00000,5123:0.00000):0.00000,
5127N:0.00000):0.00000,5133:0.00000):0.00000,5138:0.00000):0.28390,
((5116:0.00000,5121:0.00000):0.00000,5134:0.00000):0.71610):0.39241):0.54445):0.38728,
(((510104:0.00000,511301:0.00000):0.00000,511302:0.00000):0.00000,
5124:0.00000):0.61272):0.46984,(5114:0.00000,5137:0.00000):0.53016):2.76228):0.92721,
((((3523:0.00000,3530:0.00000):0.00000,3548:0.00000):0.00000,
3568:0.00000):0.56940,((350902:0.00000,3518:0.00000):0.81799,
(((350104:0.00000,3561:0.00000):0.00000,3573:0.00000):0.94709,
((3536:0.00000,3555:0.00000):0.98438,(350102:0.00000,(350105:0.00000,
(350106:0.00000,(3524:0.00000,(3545:0.00000,(3554:0.00000,
(3564:0.00000,(3571:0.00000,5305:0.00000):0.00000):0.00000):0.00000):0.00000):0.00000):0.00000):0.00000):0.01563):0.04041):0.13872):0.27893):0.54499):2.07497):0.80526):0.65443):0.77467):0.47305):0.40664):3.26802):2.08103):2.68998):1.94063):1.60407):0.00000,070201:0.00000);
